# Supplementary material for: Quantifying conformational changes in the TCR:pMHC-I binding interface
Source: Front Immunol. 2024 Dec 2;15:1491656. doi: 10.3389/fimmu.2024.1491656 (PMC11646856; doi:10.3389/fimmu.2024.1491656)
Supplement: Supplementary file 2 [file DataSheet2.csv]

file_name	pdb_id	structure_type	state	alpha_chain	beta_chain	antigen_chain	mhc_chain1	mhc_chain2	cdr_sequences_collated	peptide_sequence	mhc_slug
1ao7_D-E-C-A-B_tcr_pmhc.pdb	1ao7	tcr_pmhc	holo	D	E	C	A	B	DRGSQS-IYSNGD-AVTTDSWGKLQ-MNHEY-SVGAGI-ASRPGLAGGRPEQY	LLFGYPVYV	hla_a_02_01
1b0g_C-A-B_pmhc.pdb	1b0g	pmhc	apo			C	A	B		ALWGFFPVL	hla_a_02_01
1b0g_F-D-E_pmhc.pdb	1b0g	pmhc	apo			F	D	E		ALWGFFPVL	hla_a_02_01
1bd2_D-E-C-A-B_tcr_pmhc.pdb	1bd2	tcr_pmhc	holo	D	E	C	A	B	NSMFDY-ISSIKDK-AAMEGAQKLV-MNHEY-SVGAGI-ASSYPGGGFYEQY	LLFGYPVYV	hla_a_02_01
1bii_P-A-B_pmhc.pdb	1bii	pmhc	apo			P	A	B		RGPGRAFVTI	h2_dd
1ddh_P-A-B_pmhc.pdb	1ddh	pmhc	apo			P	A	B		RGPGRAFVTI	h2_dd
1duz_C-A-B_pmhc.pdb	1duz	pmhc	apo			C	A	B		LLFGYPVYV	hla_a_02_01
1duz_F-D-E_pmhc.pdb	1duz	pmhc	apo			F	D	E		LLFGYPVYV	hla_a_02_01
1e28_C-A-B_pmhc.pdb	1e28	pmhc	apo			C	A	B		TAFTIPSI	hla_b_51_01
1ffn_C-A-B_pmhc.pdb	1ffn	pmhc	apo			C	A	B		KAVYNFATM	h2_db
1ffn_F-D-E_pmhc.pdb	1ffn	pmhc	apo			F	D	E		KAVYNFATM	h2_db
1fo0_A-B-P-H-L_tcr_pmhc.pdb	1fo0	tcr_pmhc	holo	A	B	P	H	L	TQDSSYF-QDSYKKEN-AMRGDYGGSGNKLI-NSQYPW-LRSPGD-TCSADRVGNTLY	INFDFNTI	h2_kb
1fzj_P-A-B_pmhc.pdb	1fzj	pmhc	apo			P	A	B		RGYVYQGL	h2_kb
1fzm_P-A-B_pmhc.pdb	1fzm	pmhc	apo			P	A	B		RGYVYQGL	h2_kb
1g6r_A-B-P-H-L_tcr_pmhc.pdb	1g6r	tcr_pmhc	holo	A	B	P	H	L	YSATPY-YYSGDPVV-AVSGFASALT-NNHNN-SYGAGS-ASGGGGTLY	SIYRYYGL	h2_kb
1hhi_C-A-B_pmhc.pdb	1hhi	pmhc	apo			C	A	B		GILGFVFTL	hla_a_02_01
1hhi_F-D-E_pmhc.pdb	1hhi	pmhc	apo			F	D	E		GILGFVFTL	hla_a_02_01
1hhk_C-A-B_pmhc.pdb	1hhk	pmhc	apo			C	A	B		LLFGYPVYV	hla_a_02_01
1hhk_F-D-E_pmhc.pdb	1hhk	pmhc	apo			F	D	E		LLFGYPVYV	hla_a_02_01
1hoc_C-A-B_pmhc.pdb	1hoc	pmhc	apo			C	A	B		ASNENMETM	h2_db
1i4f_C-A-B_pmhc.pdb	1i4f	pmhc	apo			C	A	B		GVYDGREHTV	hla_a_02_01
1jf1_C-A-B_pmhc.pdb	1jf1	pmhc	apo			C	A	B		ELAGIGILTV	hla_a_02_01
1jht_C-A-B_pmhc.pdb	1jht	pmhc	apo			C	A	B		ALGIGILTV	hla_a_02_01
1kgc_D-E_tcr.pdb	1kgc	tcr	apo	D	E				TISGTDY-GLTSN-ILPLAGGTSYGKLT-SGHVS-FQNEAQ-ASSLGQAYEQY
1kj2_A-B-P-H-L_tcr_pmhc.pdb	1kj2	tcr_pmhc	holo	A	B	P	H	L	DSTFNY-IRSVSDK-AARYQGGRALI-NSQYPW-LRSPGD-TCSAAPDWGASAETLY	KVITFIDL	h2_kb
1kj3_P-H-L_pmhc.pdb	1kj3	pmhc	apo			P	H	L		KVITFIDL	h2_kb
1kj3_Q-I-M_pmhc.pdb	1kj3	pmhc	apo			Q	I	M		KVITFIDL	h2_kb
1kpu_P-A-B_pmhc.pdb	1kpu	pmhc	apo			P	A	B		RGYVYQGL	h2_kb
1leg_P-A-B_pmhc.pdb	1leg	pmhc	apo			P	A	B		EQYKFYSV	h2_kb
1lek_P-A-B_pmhc.pdb	1lek	pmhc	apo			P	A	B		EQYKFYSV	h2_kb
1lp9_E-F-C-A-B_tcr_pmhc.pdb	1lp9	tcr_pmhc	holo	E	F	C	A	B	STYSPF-SFTDNKR-ALFLASSSFSKLV-NNHDY-SYVADS-ASSDWVSYEQY	ALWGFFPVL	hla_a_02_01
1m05_E-A-B_pmhc.pdb	1m05	pmhc	apo			E	A	B		FLRGRAYGL	hla_b_08_01
1m05_F-C-D_pmhc.pdb	1m05	pmhc	apo			F	C	D		FLRGRAYGL	hla_b_08_01
1mi5_D-E-C-A-B_tcr_pmhc.pdb	1mi5	tcr_pmhc	holo	D	E	C	A	B	TISGTDY-GLTSN-ILPLAGGTSYGKLT-SGHVS-FQNEAQ-ASSLGQAYEQY	FLRGRAYGL	hla_b_08_01
1mwa_A-B-P-H-L_tcr_pmhc.pdb	1mwa	tcr_pmhc	holo	A	B	P	H	L	YSATPY-YYSGDPVV-AVSGFASALT-NNHNN-SYGAGS-ASGGGGTLY	EQYKFYSV	h2_kb
1n5a_C-A-B_pmhc.pdb	1n5a	pmhc	apo			C	A	B		KAVYNFATM	h2_db
1n5a_F-D-E_pmhc.pdb	1n5a	pmhc	apo			F	D	E		KAVYNFATM	h2_db
1n5a_I-G-H_pmhc.pdb	1n5a	pmhc	apo			I	G	H		KAVYNFATM	h2_db
1n5a_L-J-K_pmhc.pdb	1n5a	pmhc	apo			L	J	K		KAVYNFATM	h2_db
1nam_A-B-P-H-L_tcr_pmhc.pdb	1nam	tcr_pmhc	holo	A	B	P	H	L	TQDSSYF-QDSYKKEN-AMRGDYGGSGNKLI-NSQYPW-LRSPGD-TCSADRVGNTLY	RGYVYQGL	h2_kb
1nan_M-H-P_pmhc.pdb	1nan	pmhc	apo			M	H	P		INFDFNTI	h2_kb
1oga_D-E-C-A-B_tcr_pmhc.pdb	1oga	tcr_pmhc	holo	D	E	C	A	B	SVFSS-VVTGGEV-AGAGSQGNLI-LNHDA-SQIVND-ASSSRSSYEQY	GILGFVFTL	hla_a_02_01
1qrn_D-E-C-A-B_tcr_pmhc.pdb	1qrn	tcr_pmhc	holo	D	E	C	A	B	DRGSQS-IYSNGD-AVTTDSWGKLQ-MNHEY-SVGAGI-ASRPGLAGGRPEQY	LLFGYAVYV	hla_a_02_01
1qse_D-E-C-A-B_tcr_pmhc.pdb	1qse	tcr_pmhc	holo	D	E	C	A	B	DRGSQS-IYSNGD-AVTTDSWGKLQ-MNHEY-SVGAGI-ASRPGLAGGRPEQY	LLFGYPRYV	hla_a_02_01
1qsf_D-E-C-A-B_tcr_pmhc.pdb	1qsf	tcr_pmhc	holo	D	E	C	A	B	DRGSQS-IYSNGD-AVTTDSWGKLQ-MNHEY-SVGAGI-ASRPGLAGGRPEQY	LLFGYPVAV	hla_a_02_01
1s7u_C-A-B_pmhc.pdb	1s7u	pmhc	apo			C	A	B		KAVYNFATM	h2_db
1s7u_F-D-E_pmhc.pdb	1s7u	pmhc	apo			F	D	E		KAVYNFATM	h2_db
1s7u_I-G-H_pmhc.pdb	1s7u	pmhc	apo			I	G	H		KAVYNFATM	h2_db
1s7u_L-J-K_pmhc.pdb	1s7u	pmhc	apo			L	J	K		KAVYNFATM	h2_db
1s9w_C-A-B_pmhc.pdb	1s9w	pmhc	apo			C	A	B		SLLMWITQC	hla_a_02_01
1t1w_C-A-B_pmhc.pdb	1t1w	pmhc	apo			C	A	B		SLFNTIAVL	hla_a_02_01
1t20_C-A-B_pmhc.pdb	1t20	pmhc	apo			C	A	B		SLYNTIATL	hla_a_02_01
1t21_C-A-B_pmhc.pdb	1t21	pmhc	apo			C	A	B		SLYNTVATL	hla_a_02_01
1t22_C-A-B_pmhc.pdb	1t22	pmhc	apo			C	A	B		SLYNTVATL	hla_a_02_01
1tcr_A-B_tcr.pdb	1tcr	tcr	apo	A	B				YSATPY-YYSGDPVV-AVSGFASALT-NNHNN-SYGAGS-ASGGGGTLY
1wby_C-A-B_pmhc.pdb	1wby	pmhc	apo			C	A	B		SSLENFRAYV	h2_db
1yn6_C-A-B_pmhc.pdb	1yn6	pmhc	apo			C	A	B		SSLENFRAYV	h2_db
1zhk_C-A-B_pmhc.pdb	1zhk	pmhc	apo			C	A	B		LPEPLPQGQLTAY	hla_b_35_01
1zhl_C-A-B_pmhc.pdb	1zhl	pmhc	apo			C	A	B		LPEPLPQGQLTAY	hla_b_35_08
2ak4_D-E-C-A-B_tcr_pmhc.pdb	2ak4	tcr_pmhc	holo	D	E	C	A	B	TRDTTYY-RNSFDEQN-ALSGFYNTDKLI-MNHNS-SASEGT-ASPGLAGEYEQY	LPEPLPQGQLTAY	hla_b_35_08
2av1_C-A-B_pmhc.pdb	2av1	pmhc	apo			C	A	B		LLFGYPVYV	hla_a_02_01
2av1_F-D-E_pmhc.pdb	2av1	pmhc	apo			F	D	E		LLFGYPVYV	hla_a_02_01
2av7_C-A-B_pmhc.pdb	2av7	pmhc	apo			C	A	B		LLFGYPVYV	hla_a_02_01
2av7_F-D-E_pmhc.pdb	2av7	pmhc	apo			F	D	E		LLFGYPVYV	hla_a_02_01
2bnq_D-E-C-A-B_tcr_pmhc.pdb	2bnq	tcr_pmhc	holo	D	E	C	A	B	DSAIYN-IQSSQRE-AVRPTSGGSYIPT-MNHEY-SVGAGI-ASSYVGNTGELF	SLLMWITQV	hla_a_02_01
2bnr_D-E-C-A-B_tcr_pmhc.pdb	2bnr	tcr_pmhc	holo	D	E	C	A	B	DSAIYN-IQSSQRE-AVRPTSGGSYIPT-MNHEY-SVGAGI-ASSYVGNTGELF	SLLMWITQC	hla_a_02_01
2bnu_A-B_tcr.pdb	2bnu	tcr	apo	A	B				DSAIYN-IQSSQRE-AVRPTSGGSYIPT-MNHEY-SVGAGI-ASSYVGNTGELF
2bss_C-A-B_pmhc.pdb	2bss	pmhc	apo			C	A	B		KRWIILGLNK	hla_b_27_05
2c7u_C-A-B_pmhc.pdb	2c7u	pmhc	apo			C	A	B		SLFNTIAVL	hla_a_02_01
2c7u_F-D-E_pmhc.pdb	2c7u	pmhc	apo			F	D	E		SLFNTIAVL	hla_a_02_01
2ckb_A-B-P-H-L_tcr_pmhc.pdb	2ckb	tcr_pmhc	holo	A	B	P	H	L	YSATPY-YYSGDPVV-AVSGFASALT-NNHNN-SYGAGS-ASGGGGTLY	EQYKFYSV	h2_kb
2clv_C-A-B_pmhc.pdb	2clv	pmhc	apo			C	A	B		SQYYYNSL	h2_kb
2clv_M-H-P_pmhc.pdb	2clv	pmhc	apo			M	H	P		SQYYYNSL	h2_kb
2clz_C-A-B_pmhc.pdb	2clz	pmhc	apo			C	A	B		INFDFNTI	h2_kb
2clz_M-H-P_pmhc.pdb	2clz	pmhc	apo			M	H	P		INFDFNTI	h2_kb
2f53_D-E-C-A-B_tcr_pmhc.pdb	2f53	tcr_pmhc	holo	D	E	C	A	B	DSAIYN-IPFWQRE-AVRPTSGGSYIPT-MNHEY-SVSVGM-ASSYVGNTGELF	SLLMWITQC	hla_a_02_01
2f54_D-E-C-A-B_tcr_pmhc.pdb	2f54	tcr_pmhc	holo	D	E	C	A	B	DSAIYN-IQSSQRE-AVRPTSGGSYIPT-MNHEY-SVGAGI-ASSYVGNTGELF	SLLMWITQC	hla_a_02_01
2f74_C-A-B_pmhc.pdb	2f74	pmhc	apo			C	A	B		KAVYNFATM	h2_db
2f74_F-D-E_pmhc.pdb	2f74	pmhc	apo			F	D	E		KAVYNFATM	h2_db
2gt9_C-A-B_pmhc.pdb	2gt9	pmhc	apo			C	A	B		EAAGIGILTV	hla_a_02_01
2gt9_F-D-E_pmhc.pdb	2gt9	pmhc	apo			F	D	E		EAAGIGILTV	hla_a_02_01
2gtz_C-A-B_pmhc.pdb	2gtz	pmhc	apo			C	A	B		ALGIGILTV	hla_a_02_01
2gtz_F-D-E_pmhc.pdb	2gtz	pmhc	apo			F	D	E		ALGIGILTV	hla_a_02_01
2guo_C-A-B_pmhc.pdb	2guo	pmhc	apo			C	A	B		AAGIGILTV	hla_a_02_01
2guo_F-D-E_pmhc.pdb	2guo	pmhc	apo			F	D	E		AAGIGILTV	hla_a_02_01
2j8u_E-F-C-A-B_tcr_pmhc.pdb	2j8u	tcr_pmhc	holo	E	F	C	A	B	STYSPF-SFTDNKR-ALFLASSSFSKLV-NNHDY-SYVADS-ASSDWVSYEQY	ALWGFFPVL	hla_a_02_01
2jcc_E-F-C-A-B_tcr_pmhc.pdb	2jcc	tcr_pmhc	holo	E	F	C	A	B	STYSPF-SFTDNKR-ALFLASSSFSKLV-NNHDY-SYVADS-ASSDWVSYEQY	ALWGFFPVL	hla_a_02_01
2mha_E-A-B_pmhc.pdb	2mha	pmhc	apo			E	A	B		RGYVYQGL	h2_kb
2mha_F-C-D_pmhc.pdb	2mha	pmhc	apo			F	C	D		RGYVYQGL	h2_kb
2ol3_A-B-P-H-L_tcr_pmhc.pdb	2ol3	tcr_pmhc	holo	A	B	P	H	L	TQDSSYF-QDSYKKEN-AMRGDYGGSGNKLI-NSQYPW-LRSPGD-TCSADRVGNTLY	SQYYYNSL	h2_kb
2p5e_D-E-C-A-B_tcr_pmhc.pdb	2p5e	tcr_pmhc	holo	D	E	C	A	B	DSAIYN-ITPWQRE-AVRPLLDGTYIPT-MNHEY-SVAIQT-ASSYLGNTGELF	SLLMWITQC	hla_a_02_01
2p5w_D-E-C-A-B_tcr_pmhc.pdb	2p5w	tcr_pmhc	holo	D	E	C	A	B	DSAIYN-ITPWQRE-AVRPLLDGTYIPT-MNHEY-SVSVGM-ASSYLGNTGELF	SLLMWITQC	hla_a_02_01
2pye_D-E-C-A-B_tcr_pmhc.pdb	2pye	tcr_pmhc	holo	D	E	C	A	B	DSAIYN-IQSSQRE-AVRPLLDGTYIPT-MNHEY-SVGAGT-ASSYLGNTGELF	SLLMWITQC	hla_a_02_01
2pyf_A-B_tcr.pdb	2pyf	tcr	apo	A	B				DSAIYN-IQSSQRE-AVRPLLDGTYIPT-MNHEY-SVGAGT-ASSYLGNTGELF
2uwe_E-F-C-A-B_tcr_pmhc.pdb	2uwe	tcr_pmhc	holo	E	F	C	A	B	STYSPF-SFTDNKR-ALFLASSSFSKLV-NNHDY-SYVADS-ASSDWVSYEQY	ALWGFFPVL	hla_a_02_01
2v2w_C-A-B_pmhc.pdb	2v2w	pmhc	apo			C	A	B		SLYNTVATL	hla_a_02_01
2v2w_F-D-E_pmhc.pdb	2v2w	pmhc	apo			F	D	E		SLYNTVATL	hla_a_02_01
2vaa_P-A-B_pmhc.pdb	2vaa	pmhc	apo			P	A	B		RGYVYQGL	h2_kb
2vlj_D-E-C-A-B_tcr_pmhc.pdb	2vlj	tcr_pmhc	holo	D	E	C	A	B	SVFSS-VVTGGEV-AGAGSQGNLI-LNHDA-SQIVND-ASSSRSSYEQY	GILGFVFTL	hla_a_02_01
2vlk_D-E-C-A-B_tcr_pmhc.pdb	2vlk	tcr_pmhc	holo	D	E	C	A	B	SVFSS-VVTGGEV-AGAGSQGNLI-LNHDA-SQIVND-ASSSRSSYEQY	GILGFVFTL	hla_a_02_01
2vll_C-A-B_pmhc.pdb	2vll	pmhc	apo			C	A	B		GILGFVFTL	hla_a_02_01
2vll_F-D-E_pmhc.pdb	2vll	pmhc	apo			F	D	E		GILGFVFTL	hla_a_02_01
2vlm_D-E_tcr.pdb	2vlm	tcr	apo	D	E				SVFSS-VVTGGEV-AGAGSQGNLI-LNHDA-SQIVND-ASSSRSSYEQY
2vlr_D-E-C-A-B_tcr_pmhc.pdb	2vlr	tcr_pmhc	holo	D	E	C	A	B	SVFSS-VVTGGEV-AGAGSQGNLI-LNHDA-SQIVND-ASSSRASYEQY	GILGFVFTL	hla_a_02_01
2x4r_C-A-B_pmhc.pdb	2x4r	pmhc	apo			C	A	B		NLVPMVATV	hla_a_02_01
2x4r_F-D-E_pmhc.pdb	2x4r	pmhc	apo			F	D	E		NLVPMVATV	hla_a_02_01
3d39_D-E-C-A-B_tcr_pmhc.pdb	3d39	tcr_pmhc	holo	D	E	C	A	B	DRGSQS-IYSNGD-AVTTDSWGKLQ-MNHEY-SVGAGI-ASRPGLAGGRPEQY	LLFGFPVYV	hla_a_02_01
3d3v_D-E-C-A-B_tcr_pmhc.pdb	3d3v	tcr_pmhc	holo	D	E	C	A	B	DRGSQS-IYSNGD-AVTTDSWGKLQ-MNHEY-SVGAGI-ASRPGLAGGRPEQY	LLFGFPVYV	hla_a_02_01
3dx8_C-A-B_pmhc.pdb	3dx8	pmhc	apo			C	A	B		EENLLDFVRF	hla_b_44_05
3dx9_A-B_tcr.pdb	3dx9	tcr	apo	A	B				TISGNEY-GLKNN-IVWGGYQKVT-SEHNR-FQNEAQ-ASRYRDDSYNEQF
3dx9_C-D_tcr.pdb	3dx9	tcr	apo	C	D				TISGNEY-GLKNN-IVWGGYQKVT-SEHNR-FQNEAQ-ASRYRDDSYNEQF
3dxa_D-E-C-A-B_tcr_pmhc.pdb	3dxa	tcr_pmhc	holo	D	E	C	A	B	TISGNEY-GLKNN-IVWGGYQKVT-SEHNR-FQNEAQ-ASRYRDDSYNEQF	EENLLDFVRF	hla_b_44_05
3ecb_P-A-B_pmhc.pdb	3ecb	pmhc	apo			P	A	B		RGPGRAFVTI	h2_dd
3ffc_D-E-C-A-B_tcr_pmhc.pdb	3ffc	tcr_pmhc	holo	D	E	C	A	B	TSDPSYG-QGSYDQGN-AMREDTGNQFY-SGHAT-FQNNGV-ASSFTWTSGGATDTQY	FLRGRAYGL	hla_b_08_01
3gsn_A-B-P-H-L_tcr_pmhc.pdb	3gsn	tcr_pmhc	holo	A	B	P	H	L	SSNFYA-MTLNGDE-ARNTGNQFY-MNHEY-SVGAGI-ASSPVTGGIYGYT	NLVPMVATV	hla_a_02_01
3gso_P-A-B_pmhc.pdb	3gso	pmhc	apo			P	A	B		NLVPMVATV	hla_a_02_01
3h7b_C-A-B_pmhc.pdb	3h7b	pmhc	apo			C	A	B		MLWGYLQYV	hla_a_02_01
3h7b_F-D-E_pmhc.pdb	3h7b	pmhc	apo			F	D	E		MLWGYLQYV	hla_a_02_01
3h9h_C-A-B_pmhc.pdb	3h9h	pmhc	apo			C	A	B		MLWGYLQYV	hla_a_02_01
3h9h_F-D-E_pmhc.pdb	3h9h	pmhc	apo			F	D	E		MLWGYLQYV	hla_a_02_01
3h9s_D-E-C-A-B_tcr_pmhc.pdb	3h9s	tcr_pmhc	holo	D	E	C	A	B	DRGSQS-IYSNGD-AVTTDSWGKLQ-MNHEY-SVGAGI-ASRPGLAGGRPEQY	MLWGYLQYV	hla_a_02_01
3hg1_D-E-C-A-B_tcr_pmhc.pdb	3hg1	tcr_pmhc	holo	D	E	C	A	B	DRGSQS-IYSNGD-AVNVAGKST-GTSNPN-SVGIG-AWSETGLGTGELF	ELAGIGILTV	hla_a_02_01
3hpj_C-A-B_pmhc.pdb	3hpj	pmhc	apo			C	A	B		RMFPNAPYL	hla_a_02_01
3hpj_F-D-E_pmhc.pdb	3hpj	pmhc	apo			F	D	E		RMFPNAPYL	hla_a_02_01
3ixa_C-A-B_pmhc.pdb	3ixa	pmhc	apo			C	A	B		LLFGYPVYV	hla_a_02_01
3ixa_F-D-E_pmhc.pdb	3ixa	pmhc	apo			F	D	E		LLFGYPVYV	hla_a_02_01
3kpp_C-A-B_pmhc.pdb	3kpp	pmhc	apo			C	A	B		EEYLQAFTY	hla_b_44_05
3kpq_C-A-B_pmhc.pdb	3kpq	pmhc	apo			C	A	B		EEYLKAWTF	hla_b_44_05
3kpr_D-E-C-A-B_tcr_pmhc.pdb	3kpr	tcr_pmhc	holo	D	E	C	A	B	TISGTDY-GLTSN-ILPLAGGTSYGKLT-SGHVS-FQNEAQ-ASSLGQAYEQY	EEYLKAWTF	hla_b_44_05
3kps_D-E-C-A-B_tcr_pmhc.pdb	3kps	tcr_pmhc	holo	D	E	C	A	B	TISGTDY-GLTSN-ILPLAGGTSYGKLT-SGHVS-FQNEAQ-ASSLGQAYEQY	EEYLQAFTY	hla_b_44_05
3kww_C-A-B_pmhc.pdb	3kww	pmhc	apo			C	A	B		LPEPLPQGQLTAY	hla_b_35_01
3kxf_D-E-Q-A-B_tcr_pmhc.pdb	3kxf	tcr_pmhc	holo	D	E	Q	A	B	TRDTTYY-RNSFDEQN-ALSGFYNTDKLI-MNHNS-SASEGT-ASPGLAGEYEQY	LPEPLPQGQLTAY	hla_b_35_01
3mre_P-A-B_pmhc.pdb	3mre	pmhc	apo			P	A	B		GLCTLVAML	hla_a_02_01
3mrm_P-A-B_pmhc.pdb	3mrm	pmhc	apo			P	A	B		KLVALGINAV	hla_a_02_01
3nfn_C-A-B_pmhc.pdb	3nfn	pmhc	apo			C	A	B		RYPLTFGWCF	hla_a_24_02
3o4l_D-E-C-A-B_tcr_pmhc.pdb	3o4l	tcr_pmhc	holo	D	E	C	A	B	DSSSTY-IFSNMDM-AEDNNARLM-DFQATT-SNEGSKA-SARDGTGNGYT	GLCTLVAML	hla_a_02_01
3pqy_D-E-C-A-B_tcr_pmhc.pdb	3pqy	tcr_pmhc	holo	D	E	C	A	B	TISGNEY-GLQQN-ILSGGSNYKLT-MSHET-SYDVDS-ASSFGREQY	SSLENFRAYV	h2_db
3pwl_C-A-B_pmhc.pdb	3pwl	pmhc	apo			C	A	B		LGYGFVNYI	hla_a_02_01
3pwl_F-D-E_pmhc.pdb	3pwl	pmhc	apo			F	D	E		LGYGFVNYI	hla_a_02_01
3pwp_D-E-C-A-B_tcr_pmhc.pdb	3pwp	tcr_pmhc	holo	D	E	C	A	B	DRGSQS-IYSNGD-AVTTDSWGKLQ-MNHEY-SVGAGI-ASRPGLAGGRPEQY	LGYGFVNYI	hla_a_02_01
3qdg_D-E-C-A-B_tcr_pmhc.pdb	3qdg	tcr_pmhc	holo	D	E	C	A	B	DRGSQS-IYSNGD-AVNFGGGKLI-MRHNA-SNTAGT-ASSLSFGTEAF	ELAGIGILTV	hla_a_02_01
3qdj_D-E-C-A-B_tcr_pmhc.pdb	3qdj	tcr_pmhc	holo	D	E	C	A	B	DRGSQS-IYSNGD-AVNFGGGKLI-MRHNA-SNTAGT-ASSLSFGTEAF	AAGIGILTV	hla_a_02_01
3qdm_D-E-C-A-B_tcr_pmhc.pdb	3qdm	tcr_pmhc	holo	D	E	C	A	B	SIFNT-LYKAGEL-AGGTGNQFY-ENHRY-SYGVKD-AISEVGVGQPQH	ELAGIGILTV	hla_a_02_01
3qeq_D-E-C-A-B_tcr_pmhc.pdb	3qeq	tcr_pmhc	holo	D	E	C	A	B	SIFNT-LYKAGEL-AGGTGNQFY-ENHRY-SYGVKD-AISEVGVGQPQH	AAGIGILTV	hla_a_02_01
3qeu_A-B_tcr.pdb	3qeu	tcr	apo	A	B				DRGSQS-IYSNGD-AVNFGGGKLI-MRHNA-SNTAGT-ASSLSFGTEAF
3qeu_D-E_tcr.pdb	3qeu	tcr	apo	D	E				DRGSQS-IYSNGD-AVNFGGGKLI-MRHNA-SNTAGT-ASSLSFGTEAF
3qfd_C-A-B_pmhc.pdb	3qfd	pmhc	apo			C	A	B		AAGIGILTV	hla_a_02_01
3qfd_F-D-E_pmhc.pdb	3qfd	pmhc	apo			F	D	E		AAGIGILTV	hla_a_02_01
3qfj_D-E-C-A-B_tcr_pmhc.pdb	3qfj	tcr_pmhc	holo	D	E	C	A	B	DRGSQS-IYSNGD-AVTTDSWGKLQ-MNHEY-SVGAGI-ASRPGLAGGRPEQY	LLFGFPVYV	hla_a_02_01
3qh3_A-B_tcr.pdb	3qh3	tcr	apo	A	B				DRGSQS-IYSNGD-AVTTDSWGKLQ-MNHEY-SVGAGI-ASRPGLAGGRPEQY
3quk_C-A-B_pmhc.pdb	3quk	pmhc	apo			C	A	B		KAVANFATM	h2_db
3quk_F-D-E_pmhc.pdb	3quk	pmhc	apo			F	D	E		KAVANFATM	h2_db
3sjv_D-E-C-A-B_tcr_pmhc.pdb	3sjv	tcr_pmhc	holo	D	E	C	A	B	NSASQS-VYSSG-VVRAGKLI-MNHEY-SVGEGT-ASGQGNFDIQY	FLRGRAYGL	hla_b_08_01
3skn_A-B_tcr.pdb	3skn	tcr	apo	A	B				NSASQS-VYSSG-VVRAGKLI-MNHEY-SVGEGT-ASGQGNFDIQY
3skn_C-D_tcr.pdb	3skn	tcr	apo	C	D				NSASQS-VYSSG-VVRAGKLI-MNHEY-SVGEGT-ASGQGNFDIQY
3skn_E-F_tcr.pdb	3skn	tcr	apo	E	F				NSASQS-VYSSG-VVRAGKLI-MNHEY-SVGEGT-ASGQGNFDIQY
3skn_G-H_tcr.pdb	3skn	tcr	apo	G	H				NSASQS-VYSSG-VVRAGKLI-MNHEY-SVGEGT-ASGQGNFDIQY
3sko_C-A-B_pmhc.pdb	3sko	pmhc	apo			C	A	B		FLRGRAYGL	hla_b_08_01
3tbs_C-A-B_pmhc.pdb	3tbs	pmhc	apo			C	A	B		KAPANFATM	h2_db
3tbs_F-D-E_pmhc.pdb	3tbs	pmhc	apo			F	D	E		KAPANFATM	h2_db
3tby_C-A-B_pmhc.pdb	3tby	pmhc	apo			C	A	B		KAPFNFATM	h2_db
3tby_F-D-E_pmhc.pdb	3tby	pmhc	apo			F	D	E		KAPFNFATM	h2_db
3tby_I-G-H_pmhc.pdb	3tby	pmhc	apo			I	G	H		KAPFNFATM	h2_db
3tby_L-J-K_pmhc.pdb	3tby	pmhc	apo			L	J	K		KAPFNFATM	h2_db
3utp_D-E_tcr.pdb	3utp	tcr	apo	D	E				NSAFQY-TYSSGN-AMRGDSSYKLI-SGHDY-FNNNVP-ASSLWEKLAKNIQY
3utp_K-L_tcr.pdb	3utp	tcr	apo	K	L				NSAFQY-TYSSGN-AMRGDSSYKLI-SGHDY-FNNNVP-ASSLWEKLAKNIQY
3utq_C-A-B_pmhc.pdb	3utq	pmhc	apo			C	A	B		ALWGPDPAAA	hla_a_02_01
3uts_D-E-C-A-B_tcr_pmhc.pdb	3uts	tcr_pmhc	holo	D	E	C	A	B	NSAFQY-TYSSGN-AMRGDSSYKLI-SGHDY-FNNNVP-ASSLWEKLAKNIQY	ALWGPDPAAA	hla_a_02_01
3utt_D-E-C-A-B_tcr_pmhc.pdb	3utt	tcr_pmhc	holo	D	E	C	A	B	NSAFQY-TYSSGN-AMRGDSSYKLI-SGHDY-FNNNVP-ASSLWEKLAKNIQY	ALWGPDPAAA	hla_a_02_01
3vfm_C-A-B_pmhc.pdb	3vfm	pmhc	apo			C	A	B		LPEPLPQGQLTAY	hla_b_35_08
3vfn_C-A-B_pmhc.pdb	3vfn	pmhc	apo			C	A	B		LPEPLPQGQLTAY	hla_b_35_08
3vfo_C-A-B_pmhc.pdb	3vfo	pmhc	apo			C	A	B		LPEPLPQGQLTAY	hla_b_35_01
3vfp_C-A-B_pmhc.pdb	3vfp	pmhc	apo			C	A	B		LPEPLPQGQLTAY	hla_b_35_08
3vxm_D-E-C-A-B_tcr_pmhc.pdb	3vxm	tcr_pmhc	holo	D	E	C	A	B	YGATPY-YFSGDTLV-AVGAPSGAGSYQLT-MGHRA-YSYEKL-ASSPTSGIYEQY	RFPLTFGWCF	hla_a_24_02
3vxn_C-A-B_pmhc.pdb	3vxn	pmhc	apo			C	A	B		RYPLTFGWCF	hla_a_24_02
3vxo_C-A-B_pmhc.pdb	3vxo	pmhc	apo			C	A	B		RFPLTFGWCF	hla_a_24_02
3vxo_F-D-E_pmhc.pdb	3vxo	pmhc	apo			F	D	E		RFPLTFGWCF	hla_a_24_02
3vxp_C-A-B_pmhc.pdb	3vxp	pmhc	apo			C	A	B		RYPLTLGWCF	hla_a_24_02
3vxp_F-D-E_pmhc.pdb	3vxp	pmhc	apo			F	D	E		RYPLTLGWCF	hla_a_24_02
3vxq_A-B_tcr.pdb	3vxq	tcr	apo	A	B				DSAIYN-IQSSQRE-AVRMDSSYKLI-SEHNR-FQNEAQ-ASSSWDTGELF
3vxq_D-E_tcr.pdb	3vxq	tcr	apo	D	E				DSAIYN-IQSSQRE-AVRMDSSYKLI-SEHNR-FQNEAQ-ASSSWDTGELF
3vxr_D-E-C-A-B_tcr_pmhc.pdb	3vxr	tcr_pmhc	holo	D	E	C	A	B	DSAIYN-IQSSQRE-AVRMDSSYKLI-SEHNR-FQNEAQ-ASSSWDTGELF	RYPLTFGWCF	hla_a_24_02
3vxs_D-E-C-A-B_tcr_pmhc.pdb	3vxs	tcr_pmhc	holo	D	E	C	A	B	DSAIYN-IQSSQRE-AVRMDSSYKLI-SEHNR-FQNEAQ-ASSSWDTGELF	RYPLTLGWCF	hla_a_24_02
3vxt_A-B_tcr.pdb	3vxt	tcr	apo	A	B				DRGSQS-IYSNGD-GTYNQGGKLI-MNHEY-SMNVEV-ASSGASHEQY
3vxt_C-D_tcr.pdb	3vxt	tcr	apo	C	D				DRGSQS-IYSNGD-GTYNQGGKLI-MNHEY-SMNVEV-ASSGASHEQY
3vxu_D-E-C-A-B_tcr_pmhc.pdb	3vxu	tcr_pmhc	holo	D	E	C	A	B	DRGSQS-IYSNGD-GTYNQGGKLI-MNHEY-SMNVEV-ASSGASHEQY	RFPLTFGWCF	hla_a_24_02
3w0w_D-E-C-A-B_tcr_pmhc.pdb	3w0w	tcr_pmhc	holo	D	E	C	A	B	DRGSQS-IYSNGD-GTYNQGGKLI-MNHEY-SMNVEV-ASSGASHEQY	RFPLTFGWCF	hla_a_24_02
3x13_C-A-B_pmhc.pdb	3x13	pmhc	apo			C	A	B		FLRGRAYGL	hla_b_08_01
4eup_G-H-F-D-E_tcr_pmhc.pdb	4eup	tcr_pmhc	holo	G	H	F	D	E	DRGSQS-IYSNGD-AVSGGGADGLT-MDHEN-SYDVKM-ASSFLGTGVEQY	ALGIGILTV	hla_a_02_01
4ftv_D-E-C-A-B_tcr_pmhc.pdb	4ftv	tcr_pmhc	holo	D	E	C	A	B	DRGSQS-IYSNGD-AVTTDSWGKLQ-MNHEY-SVGAGI-ASRPGLMSAQPEQY	LLFGYPVYV	hla_a_02_01
4g8g_D-E-C-A-B_tcr_pmhc.pdb	4g8g	tcr_pmhc	holo	D	E	C	A	B	TSDQSYG-QGSYDEQN-AMRDLRDNFNKFY-MNHEY-SVGAGI-ASREGLGGTEAF	KRWIILGLNK	hla_b_27_05
4g8i_C-A-B_pmhc.pdb	4g8i	pmhc	apo			C	A	B		KRWIIMGLNK	hla_b_27_05
4g9d_C-A-B_pmhc.pdb	4g9d	pmhc	apo			C	A	B		KRWIILGLNK	hla_b_27_05
4g9f_D-E-C-A-B_tcr_pmhc.pdb	4g9f	tcr_pmhc	holo	D	E	C	A	B	TSDQSYG-QGSYDEQN-AMRDLRDNFNKFY-MNHEY-SVGAGI-ASREGLGGTEAF	KRWIIMGLNK	hla_b_27_05
4hux_C-A-B_pmhc.pdb	4hux	pmhc	apo			C	A	B		ASNENMETM	h2_db
4jfd_D-E-C-A-B_tcr_pmhc.pdb	4jfd	tcr_pmhc	holo	D	E	C	A	B	FLGSQS-TYREGD-AVNDGGRLT-GTSNPN-WGPFG-AWSETGLGMGGWQ	ELAAIGILTV	hla_a_02_01
4jfe_D-E-C-A-B_tcr_pmhc.pdb	4jfe	tcr_pmhc	holo	D	E	C	A	B	FLGSQS-TYREGD-AVNDGGRLT-GTSNPN-WGPFG-AWSETGLGMGGWQ	ELAGIGALTV	hla_a_02_01
4jff_D-E-C-A-B_tcr_pmhc.pdb	4jff	tcr_pmhc	holo	D	E	C	A	B	FLGSQS-TYREGD-AVNDGGRLT-GTSNPN-WGPFG-AWSETGLGMGGWQ	ELAGIGILTV	hla_a_02_01
4jfh_D-E_tcr.pdb	4jfh	tcr	apo	D	E				FLGSQS-TYREGD-AVNDGGRLT-GTSNPN-WGPFG-AWSETGLGMGGWQ
4jfp_C-A-B_pmhc.pdb	4jfp	pmhc	apo			C	A	B		ELAAIGILTV	hla_a_02_01
4jfp_F-D-E_pmhc.pdb	4jfp	pmhc	apo			F	D	E		ELAAIGILTV	hla_a_02_01
4jrx_D-E-C-A-B_tcr_pmhc.pdb	4jrx	tcr_pmhc	holo	D	E	C	A	B	TRDTTYY-RNSFDEQN-ALSGFYNTDKLI-MNHNS-SASEGT-ASPGETEAF	LPEPLPQGQLTAY	hla_b_35_08
4jry_D-E-C-A-B_tcr_pmhc.pdb	4jry	tcr_pmhc	holo	D	E	C	A	B	TTSDR-LLSNGAV-AVGGGSNYQLI-SGHDT-YYEEEE-ASSRTGSTYEQY	LPEPLPQGQLTAY	hla_b_35_08
4l3e_D-E-C-A-B_tcr_pmhc.pdb	4l3e	tcr_pmhc	holo	D	E	C	A	B	YRGSQS-IYSNGD-AVNFGGGKLI-MRHNA-SNTAGT-ASSWSFGTEAF	ELAGIGILTV	hla_a_02_01
4mji_D-E-C-A-B_tcr_pmhc.pdb	4mji	tcr_pmhc	holo	D	E	C	A	B	TSINN-IRSNERE-ATDDDSARQLT-SGHTA-FQGTGA-ASSLTGGGELF	TAFTIPSI	hla_b_51_01
4nsk_C-A-B_pmhc.pdb	4nsk	pmhc	apo			C	A	B		KAPYNFATM	h2_db
4pr5_C-A-B_pmhc.pdb	4pr5	pmhc	apo			C	A	B		HPVGDADYFEY	hla_b_35_01
4pra_C-A-B_pmhc.pdb	4pra	pmhc	apo			C	A	B		HPVGQADYFEY	hla_b_35_01
4prh_D-E-C-A_tcr_pmhc.pdb	4prh	tcr_pmhc	holo	D	E	C	A	B	VSGLRG-LYSAGEE-AVQDLGTSGSRLT-SGDLS-YYNGEE-ASSARSGELF	HPVGDADYFEY	hla_b_35_01
4prp_D-E-C-A-B_tcr_pmhc.pdb	4prp	tcr_pmhc	holo	D	E	C	A	B	VSGLRG-LYSAGEE-AVQDLGTSGSRLT-SGDLS-YYNGEE-ASSARSGELF	HPVGQADYFEY	hla_b_35_01
4qok_D-E-C-A-B_tcr_pmhc.pdb	4qok	tcr_pmhc	holo	D	E	C	A	B	DRGSQS-IYSNGD-AVNVAGKST-GTSNPN-SVGIG-AWSETGLGTGELF	EAAGIGILTV	hla_a_02_01
4qrp_D-E-C-A-B_tcr_pmhc.pdb	4qrp	tcr_pmhc	holo	D	E	C	A	B	ATGYPS-ATKADDK-ALSDPVNDMR-SGHAT-FQNNGV-ASSLRGRGDQPQH	HSKKKCDEL	hla_b_08_01
4qrp_K-L_tcr.pdb	4qrp	tcr	apo	K	L				ATGYPS-ATKADDK-ALSDPVNDMR-SGHAT-FQNNGV-ASSLRGRGDQPQH
4qrq_C-A-B_pmhc.pdb	4qrq	pmhc	apo			C	A	B		HSKKKCDEL	hla_b_08_01
4u1i_C-A-B_pmhc.pdb	4u1i	pmhc	apo			C	A	B		TPQDLNTML	hla_b_81_01
4u1j_C-A-B_pmhc.pdb	4u1j	pmhc	apo			C	A	B		TPQDLNTML	hla_b_42_01
4wu5_C-A-B_pmhc.pdb	4wu5	pmhc	apo			C	A	B		RYPLTFGW	hla_a_24_02
4wu5_F-D-E_pmhc.pdb	4wu5	pmhc	apo			F	D	E		RYPLTFGW	hla_a_24_02
4wu7_C-A-B_pmhc.pdb	4wu7	pmhc	apo			C	A	B		RFPLTFGW	hla_a_24_02
4wu7_F-D-E_pmhc.pdb	4wu7	pmhc	apo			F	D	E		RFPLTFGW	hla_a_24_02
5c07_D-E-C-A-B_tcr_pmhc.pdb	5c07	tcr_pmhc	holo	D	E	C	A	B	NSAFQY-TYSSGN-AMRGDSSYKLI-SGHDY-FNNNVP-ASSLWEKLAKNIQY	YQFGPDFPIA	hla_a_02_01
5c08_D-E-C-A-B_tcr_pmhc.pdb	5c08	tcr_pmhc	holo	D	E	C	A	B	NSAFQY-TYSSGN-AMRGDSSYKLI-SGHDY-FNNNVP-ASSLWEKLAKNIQY	RQWGPDPAAV	hla_a_02_01
5c09_D-E-C-A-B_tcr_pmhc.pdb	5c09	tcr_pmhc	holo	D	E	C	A	B	NSAFQY-TYSSGN-AMRGDSSYKLI-SGHDY-FNNNVP-ASSLWEKLAKNIQY	YLGGPDFPTI	hla_a_02_01
5c0a_D-E-C-A-B_tcr_pmhc.pdb	5c0a	tcr_pmhc	holo	D	E	C	A	B	NSAFQY-TYSSGN-AMRGDSSYKLI-SGHDY-FNNNVP-ASSLWEKLAKNIQY	MVWGPDPLYV	hla_a_02_01
5c0b_D-E-C-A-B_tcr_pmhc.pdb	5c0b	tcr_pmhc	holo	D	E	C	A	B	NSAFQY-TYSSGN-AMRGDSSYKLI-SGHDY-FNNNVP-ASSLWEKLAKNIQY	RQFGPDFPTI	hla_a_02_01
5c0c_I-J-C-A-B_tcr_pmhc.pdb	5c0c	tcr_pmhc	holo	I	J	C	A	B	NSAFQY-TYSSGN-AMRGDSSYKLI-SGHDY-FNNNVP-ASSLWEKLAKNIQY	RQFGPDWIVA	hla_a_02_01
5c0d_C-A-B_pmhc.pdb	5c0d	pmhc	apo			C	A	B		AQWGPDPAAA	hla_a_02_01
5c0e_C-A-B_pmhc.pdb	5c0e	pmhc	apo			C	A	B		YQFGPDFPIA	hla_a_02_01
5c0f_C-A-B_pmhc.pdb	5c0f	pmhc	apo			C	A	B		RQWGPDPAAV	hla_a_02_01
5c0g_C-A-B_pmhc.pdb	5c0g	pmhc	apo			C	A	B		YLGGPDFPTI	hla_a_02_01
5c0i_C-A-B_pmhc.pdb	5c0i	pmhc	apo			C	A	B		RQFGPDFPTI	hla_a_02_01
5c0j_C-A-B_pmhc.pdb	5c0j	pmhc	apo			C	A	B		RQFGPDWIVA	hla_a_02_01
5d2n_C-F-G-H-L_tcr_pmhc.pdb	5d2n	tcr_pmhc	holo	C	F	G	H	L	TISGTDY-GLTSN-ILDNNNDMR-SGHVS-FNYEAQ-ASSLAPGTTNEKLF	NLVPMVATV	hla_a_02_01
5e9d_D-E-C-A-B_tcr_pmhc.pdb	5e9d	tcr_pmhc	holo	D	E	C	A	B	DRGSTS-IYSNGD-AVTKYSWGKLQ-MNHEY-SVGVGI-ASRPGWMAGGVELY	ELAGIGILTV	hla_a_02_01
5euo_E-F-J-A-B_tcr_pmhc.pdb	5euo	tcr_pmhc	holo	E	F	J	A	B	SVFSS-VVTGGEV-AGAIGPSNTGKLI-LNHDA-SQIVND-ASSIRSSYEQY	GILGFVFTL	hla_a_02_01
5hga_C-A-B_pmhc.pdb	5hga	pmhc	apo			C	A	B		RFPLTFGW	hla_a_24_02
5hga_F-D-E_pmhc.pdb	5hga	pmhc	apo			F	D	E		RFPLTFGW	hla_a_24_02
5hgb_C-A-B_pmhc.pdb	5hgb	pmhc	apo			C	A	B		RYPLTFGW	hla_a_24_02
5hgb_F-D-E_pmhc.pdb	5hgb	pmhc	apo			F	D	E		RYPLTFGW	hla_a_24_02
5hgb_I-G-H_pmhc.pdb	5hgb	pmhc	apo			I	G	H		RYPLTFGW	hla_a_24_02
5hgb_L-J-K_pmhc.pdb	5hgb	pmhc	apo			L	J	K		RYPLTFGW	hla_a_24_02
5hgd_C-A-B_pmhc.pdb	5hgd	pmhc	apo			C	A	B		RFPLTFGWCF	hla_a_24_02
5hgd_F-D-E_pmhc.pdb	5hgd	pmhc	apo			F	D	E		RFPLTFGWCF	hla_a_24_02
5hgh_C-A-B_pmhc.pdb	5hgh	pmhc	apo			C	A	B		RYPLTFGWCF	hla_a_24_02
5hhm_D-E-C-A-B_tcr_pmhc.pdb	5hhm	tcr_pmhc	holo	D	E	C	A	B	SVFSS-VVTGGEV-AGAGSQGNLI-LNHDA-SQIVND-ASSSRSSYEQY	GILGLVFTL	hla_a_02_01
5hhn_C-A-B_pmhc.pdb	5hhn	pmhc	apo			C	A	B		GILGLVFTL	hla_a_02_01
5hho_D-E-C-A-B_tcr_pmhc.pdb	5hho	tcr_pmhc	holo	D	E	C	A	B	SVFSS-VVTGGEV-AGAGSQGNLI-LNHDA-SQIVND-ASSIRSSYEQY	GILEFVFTL	hla_a_02_01
5hhp_C-A-B_pmhc.pdb	5hhp	pmhc	apo			C	A	B		GILEFVFTL	hla_a_02_01
5hyj_D-E-C-A-B_tcr_pmhc.pdb	5hyj	tcr_pmhc	holo	D	E	C	A	B	NSAFQY-TYSSGN-AMRGDSSYKLI-SGHDY-FNNNVP-ASSLWEKLAKNIQY	AQWGPDPAAA	hla_a_02_01
5isz_D-E-C-A-B_tcr_pmhc.pdb	5isz	tcr_pmhc	holo	D	E	C	A	B	SSNFYA-MTLNGDE-AFDTNAGKST-LNHDA-SQIVND-ASSIFGQREQY	GILGFVFTL	hla_a_02_01
5ivx_E-F-P-A-B_tcr_pmhc.pdb	5ivx	tcr_pmhc	holo	E	F	P	A	B	NSAFDY-ILSVSNK-AASASFGDNSKLI-MSHET-SYDVDS-ASSLGHTEVF	RGPGRAFVTI	h2_dd
5iw1_A-B_tcr.pdb	5iw1	tcr	apo	A	B				NSAFDY-ILSVSNK-AASASFGDNSKLI-MSHET-SYDVDS-ASSLGHTEVF
5iw1_C-D_tcr.pdb	5iw1	tcr	apo	C	D				NSAFDY-ILSVSNK-AASASFGDNSKLI-MSHET-SYDVDS-ASSLGHTEVF
5iw1_E-F_tcr.pdb	5iw1	tcr	apo	E	F				NSAFDY-ILSVSNK-AASASFGDNSKLI-MSHET-SYDVDS-ASSLGHTEVF
5jhd_D-E-C-A-B_tcr_pmhc.pdb	5jhd	tcr_pmhc	holo	D	E	C	A	B	TSESDYY-QEAYKQQN-AWGVNAGGTSYGKLT-LNHDA-SQIVND-ASSIGVYGYT	GILGFVFTL	hla_a_02_01
5jzi_D-E-C-A-B_tcr_pmhc.pdb	5jzi	tcr_pmhc	holo	D	E	C	A	B	TSESDYY-QEAYKQQN-AYGEDDKII-MGHDK-SYGVNS-ASRRGPYEQY	KLVALGINAV	hla_a_02_01
5m00_G-H-P-A-B_tcr_pmhc.pdb	5m00	tcr_pmhc	holo	G	H	P	A	B	DSTFNY-ILSVSDK-AALYGNEKIT-NNHDY-SYVADS-ASSDAGGRNTLY	KAVANFATM	h2_db
5m01_G-H-P-A-B_tcr_pmhc.pdb	5m01	tcr_pmhc	holo	G	H	P	A	B	DSTFNY-ILSVSDK-AALYGNEKIT-NNHDY-SYVADS-ASSDAGGRNTLY	KAPANFATM	h2_db
5m02_G-H-P-A-B_tcr_pmhc.pdb	5m02	tcr_pmhc	holo	G	H	P	A	B	DSTFNY-ILSVSDK-AALYGNEKIT-NNHDY-SYVADS-ASSDAGGRNTLY	KAPFNFATM	h2_db
5n1y_C-A-B_pmhc.pdb	5n1y	pmhc	apo			C	A	B		MVWGPDPLYV	hla_a_02_01
5nht_A-B-P-H-L_tcr_pmhc.pdb	5nht	tcr_pmhc	holo	A	B	P	H	L	DRGSQS-IYSNGD-AVGGGADGLT-LNHDA-SQIVND-ASSQGLAGAGELF	ELAGIGILTV	hla_a_02_01
5nmd_A-B_tcr.pdb	5nmd	tcr	apo	A	B				DRGSQS-IYSNGD-AVRTNSGYALN-QGHDT-YYEEEE-ASSDTVSYEQY
5nmd_C-D_tcr.pdb	5nmd	tcr	apo	C	D				DRGSQS-IYSNGD-AVRTNSGYALN-QGHDT-YYEEEE-ASSDTVSYEQY
5nme_D-E-C-A-B_tcr_pmhc.pdb	5nme	tcr_pmhc	holo	D	E	C	A	B	DRGSQS-IYSNGD-AVRTNSGYALN-QGHDT-YYEEEE-ASSDTVSYEQY	SLYNTVATL	hla_a_02_01
5nmf_D-E-C-A-B_tcr_pmhc.pdb	5nmf	tcr_pmhc	holo	D	E	C	A	B	DRGSQS-IYSNGD-AVRTNSGYALN-QGHDT-YYEEEE-ASSDTVSYEQY	SLYNTIATL	hla_a_02_01
5nmg_D-E-C-A-B_tcr_pmhc.pdb	5nmg	tcr_pmhc	holo	D	E	C	A	B	DRGSQS-IYSNGD-AVRTNSGYALN-QGHDT-YYEEEE-ASSDTVSYEQY	SLFNTIAVL	hla_a_02_01
5nmh_C-A-B_pmhc.pdb	5nmh	pmhc	apo			C	A	B		SLYNTIATL	hla_a_02_01
5nmk_C-A-B_pmhc.pdb	5nmk	pmhc	apo			C	A	B		SLFNTIAVL	hla_a_02_01
5nqk_A-B-P-H-L_tcr_pmhc.pdb	5nqk	tcr_pmhc	holo	A	B	P	H	L	DRGSQS-IYSNGD-AGGGGADGLT-LNHDA-SQIVND-ASSQGLAGAGELF	ELAGIGILTV	hla_a_02_01
5sws_D-E-C-A-B_tcr_pmhc.pdb	5sws	tcr_pmhc	holo	D	E	C	A	B	DSTFNY-IRSVSDK-AASEGSGSWQLI-MNHDT-YYDKIL-ASSAGLDAEQY	ASNENMETM	h2_db
5swz_D-E-C-A-B_tcr_pmhc.pdb	5swz	tcr_pmhc	holo	D	E	C	A	B	DSTFNY-IRSVSDK-AASETSGSWQLI-MNHDT-YYDKIL-ASSRDLGRDTQY	ASNENMETM	h2_db
5til_G-H-C-A-B_tcr_pmhc.pdb	5til	tcr_pmhc	holo	G	H	C	A	B	DSTFNY-ILSVSDK-AALYGNEKIT-NNHDY-SYVADS-ASSDAGGRNTLY	KAPYNFATM	h2_db
5tje_G-H-I-A-B_tcr_pmhc.pdb	5tje	tcr_pmhc	holo	G	H	I	A	B	DSTFNY-ILSVSDK-AALYGNEKIT-NNHDY-SYVADS-ASSDAGGRNTLY	KAVYNFATM	h2_db
5wjl_C-A-B_pmhc.pdb	5wjl	pmhc	apo			C	A	B		GTSGSPIVNR	hla_a_11_01
5wjl_F-D-E_pmhc.pdb	5wjl	pmhc	apo			F	D	E		GTSGSPIVNR	hla_a_11_01
5wjl_I-G-H_pmhc.pdb	5wjl	pmhc	apo			I	G	H		GTSGSPIVNR	hla_a_11_01
5wjn_C-A-B_pmhc.pdb	5wjn	pmhc	apo			C	A	B		GTSGSPIINR	hla_a_11_01
5wjn_F-D-E_pmhc.pdb	5wjn	pmhc	apo			F	D	E		GTSGSPIINR	hla_a_11_01
5wjn_I-G-H_pmhc.pdb	5wjn	pmhc	apo			I	G	H		GTSGSPIINR	hla_a_11_01
5wkf_D-E-C-A-B_tcr_pmhc.pdb	5wkf	tcr_pmhc	holo	D	E	C	A	B	KALYS-LLKGGEQ-GLGDAGNMLT-SGHAT-FQNNGV-ASSLGQGLLYGYT	GTSGSPIVNR	hla_a_11_01
5wkh_D-E-C-A-B_tcr_pmhc.pdb	5wkh	tcr_pmhc	holo	D	E	C	A	B	KALYS-LLKGGEQ-GLGDAGNMLT-SGHAT-FQNNGV-ASSLGQGLLYGYT	GTSGSPIINR	hla_a_11_01
5wlg_D-E-C-A-B_tcr_pmhc.pdb	5wlg	tcr_pmhc	holo	D	E	C	A	B	TYTTV-IRSNERE-ATVYAQGLT-NNHDY-SYVADS-ASSDWGDTGQLY	SQLLNAKYL	h2_db
5wli_C-A-B_pmhc.pdb	5wli	pmhc	apo			C	A	B		SQLLNAKYL	h2_db
5wli_F-D-E_pmhc.pdb	5wli	pmhc	apo			F	D	E		SQLLNAKYL	h2_db
5wli_I-G-H_pmhc.pdb	5wli	pmhc	apo			I	G	H		SQLLNAKYL	h2_db
5wli_L-J-K_pmhc.pdb	5wli	pmhc	apo			L	J	K		SQLLNAKYL	h2_db
5wmo_C-A-B_pmhc.pdb	5wmo	pmhc	apo			C	A	B		RPPIFIRRL	hla_b_07_02
5xos_C-A-B_pmhc.pdb	5xos	pmhc	apo			C	A	B		IPLTEEAEL	hla_b_35_01
5xot_D-E-C-A-B_tcr_pmhc.pdb	5xot	tcr_pmhc	holo	D	E	C	A	B	TSWWSYY-QGSDEQN-ALGEGGAQKLV-MNHNS-SASEGT-ASRTRGGTLIEQY	IPLTEEAEL	hla_b_35_01
5xov_I-J-C-A-B_tcr_pmhc.pdb	5xov	tcr_pmhc	holo	I	J	C	A	B	TSWWSYY-QGSDEQN-ALGELARSGGYQKVT-GTSNPN-SVGIG-AWSVSVGAGVPTIY	RYPLTFGWCF	hla_a_24_02
5yxn_A-B-I-C-D_tcr_pmhc.pdb	5yxn	tcr_pmhc	holo	A	B	I	C	D	TSESDYY-QEAYKQQN-AYGEDDKII-MGHDK-SYGVNS-ASRRGPYEQY	KLVALGINAV	hla_a_02_01
6am5_D-E-C-A-B_tcr_pmhc.pdb	6am5	tcr_pmhc	holo	D	E	C	A	B	DRGSQS-IYSNGD-AVNFGGGKLI-MRHNA-SNTAGT-ASSLSFGTEAF	SMLGIGIVPV	hla_a_02_01
6amt_C-A-B_pmhc.pdb	6amt	pmhc	apo			C	A	B		MMWDRGLGMM	hla_a_02_01
6amt_F-D-E_pmhc.pdb	6amt	pmhc	apo			F	D	E		MMWDRGLGMM	hla_a_02_01
6amu_D-E-C-A-B_tcr_pmhc.pdb	6amu	tcr_pmhc	holo	D	E	C	A	B	DRGSQS-IYSNGD-AVNFGGGKLI-MRHNA-SNTAGT-ASSLSFGTEAF	MMWDRGLGMM	hla_a_02_01
6at5_C-A-B_pmhc.pdb	6at5	pmhc	apo			C	A	B		APRGPHGGAASGL	hla_b_07_02
6at6_A-B_tcr.pdb	6at6	tcr	apo	A	B				NIATNDY-GYKTK-LVGEILDNFNKFY-MDHEN-SYDVKM-ASSQRQEGDTQY
6avf_A-B-P-H-M_tcr_pmhc.pdb	6avf	tcr_pmhc	holo	A	B	P	H	M	NIATNDY-GYKTK-LVGEILDNFNKFY-MDHEN-SYDVKM-ASSQRQEGDTQY	APRGPHGGAASGL	hla_b_07_02
6avg_C-D-P-G-H_tcr_pmhc.pdb	6avg	tcr_pmhc	holo	C	D	P	G	H	NIATNDY-GYKTK-LVVDQKLV-SGDLS-YYNGEE-ASSGGHTGSNEQF	APRGPHGGAASGL	hla_b_07_02
6bj2_D-E-C-A-B_tcr_pmhc.pdb	6bj2	tcr_pmhc	holo	D	E	C	A	B	TRDTTYY-RNSFDEQN-ALSHNSGGSNYKLT-SGHNT-YYREEE-ASSFRGGKTQY	IPLTEEAEL	hla_b_35_01
6bj3_D-H-C-A-B_tcr_pmhc.pdb	6bj3	tcr_pmhc	holo	D	H	C	A	B	TSWWSYY-QGSDEQN-ALGEGGAQKLV-MNHNS-SASEGT-ASRTRGGTLIEQY	IPLTEEAEL	hla_b_35_01
6d78_D-E-C-A-B_tcr_pmhc.pdb	6d78	tcr_pmhc	holo	D	E	C	A	B	YRGSQS-IYSNGD-AVNFGGGKLI-MRHNA-SNTAGT-ASSWSFGTEAF	AAGIGILTV	hla_a_02_01
6dkp_D-E-C-A-B_tcr_pmhc.pdb	6dkp	tcr_pmhc	holo	D	E	C	A	B	YRGSQS-IASNGD-AVNFGGGKLI-MRHNA-SNTAGT-ASSWSFGTEAF	ELAGIGILTV	hla_a_02_01
6eqa_D-E-C-A-B_tcr_pmhc.pdb	6eqa	tcr_pmhc	holo	D	E	C	A	B	DRGSQS-IYSNGD-AVNVAGKST-GTSNPN-SVGIG-AWSETGLGTGELF	AAGIGILTV	hla_a_02_01
6eqb_D-E-C-A-B_tcr_pmhc.pdb	6eqb	tcr_pmhc	holo	D	E	C	A	B	FLGSQS-TYREGD-AVNDGGRLT-GTSNPN-WGPFG-AWSETGLGMGGWQ	AAGIGILTV	hla_a_02_01
6g9q_G-H-P-A-B_tcr_pmhc.pdb	6g9q	tcr_pmhc	holo	G	H	P	A	B	DSTFNY-ILSVSDK-AALYGNEKIT-NNHDY-SYVADS-ASSDAGGRNTLY	KAPYDYAPI	h2_db
6g9r_I-C-D_pmhc.pdb	6g9r	pmhc	apo			I	C	D		KAPYDYAPI	h2_db
6g9r_J-E-F_pmhc.pdb	6g9r	pmhc	apo			J	E	F		KAPYDYAPI	h2_db
6g9r_K-G-H_pmhc.pdb	6g9r	pmhc	apo			K	G	H		KAPYDYAPI	h2_db
6g9r_P-A-B_pmhc.pdb	6g9r	pmhc	apo			P	A	B		KAPYDYAPI	h2_db
6gh1_P-A-B_pmhc.pdb	6gh1	pmhc	apo			P	A	B		RLPAKAPLL	hla_e_01_03
6gh1_Q-C-D_pmhc.pdb	6gh1	pmhc	apo			Q	C	D		RLPAKAPLL	hla_e_01_03
6gh1_R-E-F_pmhc.pdb	6gh1	pmhc	apo			R	E	F		RLPAKAPLL	hla_e_01_03
6gh1_Z-G-H_pmhc.pdb	6gh1	pmhc	apo			Z	G	H		RLPAKAPLL	hla_e_01_03
6jtn_C-A-B_pmhc.pdb	6jtn	pmhc	apo			C	A	B		GADGVGKSAL	hla_c_08_02
6mt6_B-A-C_pmhc.pdb	6mt6	pmhc	apo			B	A	C		FEDLRVLSF	hla_b_37_01
6mtm_D-E-C-A-B_tcr_pmhc.pdb	6mtm	tcr_pmhc	holo	D	E	C	A	B	KALYS-LLKGGEQ-GTERSGGYQKVT-LNHDA-SQIVND-ASSMSAMGTEAF	FEDLRVLSF	hla_b_37_01
6npr_P-C-D_pmhc.pdb	6npr	pmhc	apo			P	C	D		RGPGRAFVTI	h2_dd
6npr_R-A-B_pmhc.pdb	6npr	pmhc	apo			R	A	B		RGPGRAFVTI	h2_dd
6q3k_P-A-B_pmhc.pdb	6q3k	pmhc	apo			P	A	B		NLVPMVATV	hla_a_02_01
6q3s_D-E-C-A-B_tcr_pmhc.pdb	6q3s	tcr_pmhc	holo	D	E	C	A	B	DSAIYN-IQSSQRE-AVRPTSGGSYIPT-MNHEY-SVGAGI-ASSYVGNTGELF	SLLMWITQV	hla_a_02_01
6rp9_D-E-C-A-B_tcr_pmhc.pdb	6rp9	tcr_pmhc	holo	D	E	C	A	B	DRGSQS-IYSNGD-ALTRGPGNQFY-SGHVS-FNYEAQ-ASSSPGGVSTEAF	SLLMWITQV	hla_a_02_01
6rp9_K-L_tcr.pdb	6rp9	tcr	apo	K	L				DRGSQS-IYSNGD-ALTRGPGNQFY-SGHVS-FNYEAQ-ASSSPGGVSTEAF
6rsy_D-E-C-A-B_tcr_pmhc.pdb	6rsy	tcr_pmhc	holo	D	E	C	A	B	TVDPNEY-GLKNN-IGGGTTSGTYKYI-SEHNR-FQNEAQ-ASSLGFGRDVMR	RMFPNAPYL	hla_a_02_01
6tmo_D-E-C-A-B_tcr_pmhc.pdb	6tmo	tcr_pmhc	holo	D	E	C	A	B	FLGSQS-TYREGD-AVNDGGRLT-GTSNPN-WGPFG-AWSETGLGMGGWQ	EAAGIGILTV	hla_a_02_01
6tro_D-E-C-A-B_tcr_pmhc.pdb	6tro	tcr_pmhc	holo	D	E	C	A	B	VSPFSN-MTFSENT-VVNHSGGSYIPT-MDHEN-SYDVKM-ASSFLMTSGDPYEQY	GVYDGREHTV	hla_a_02_01
6ulk_C-A-B_pmhc.pdb	6ulk	pmhc	apo			C	A	B		GADGVGKSAL	hla_c_08_02
6uon_G-H-F-D-E_tcr_pmhc.pdb	6uon	tcr_pmhc	holo	G	H	F	D	E	DRGSQS-IYSNGD-AAAMDSSYKLI-WSHSY-SAAADI-ASSDPGTEAF	GADGVGKSAL	hla_c_08_02
6uz1_D-E-C-A-B_tcr_pmhc.pdb	6uz1	tcr_pmhc	holo	D	E	C	A	B	IRSSTS-IYSNGD-AVTTDRSGKLQ-MNHEY-SVGVGI-ASRPGAAGGRPELY	LLFGYPVYV	hla_a_02_01
6vmx_D-E-C-A-B_tcr_pmhc.pdb	6vmx	tcr_pmhc	holo	D	E	C	A	B	SSNFYA-MTLNGDE-AFGSSNTGKLI-MGHRA-YSYEKL-ASSQDLFTGGYT	RPPIFIRRL	hla_b_07_02
6vqo_D-E-P-A-B_tcr_pmhc.pdb	6vqo	tcr_pmhc	holo	D	E	P	A	B	NSAFQY-TYSSGN-AMSGLKEDSSYKLI-MNHEY-SMNVEV-ASSIQQGADTQY	HMTEVVRHC	hla_a_02_01
6vr5_P-A-B_pmhc.pdb	6vr5	pmhc	apo			P	A	B		HMTEVVRHC	hla_a_02_01
6vr5_Q-D-E_pmhc.pdb	6vr5	pmhc	apo			Q	D	E		HMTEVVRHC	hla_a_02_01
6vrm_D-E-P-A-B_tcr_pmhc.pdb	6vrm	tcr_pmhc	holo	D	E	P	A	B	NSASQS-VYSSG-VVQPGGYQKVT-MNHNS-SASEGT-ASSEGLWQVGDEQY	HMTEVVRHC	hla_a_02_01
6vrn_D-E-P-A-B_tcr_pmhc.pdb	6vrn	tcr_pmhc	holo	D	E	P	A	B	TSENNYY-QEAYK-AFMGYSGAGSYQLT-ENHRY-SYGVKD-AISELVTGDSPLH	HMTEVVRHC	hla_a_02_01
6vth_A-B_tcr.pdb	6vth	tcr	apo	A	B				NSASQS-VYSSG-VVQPGGYQKVT-MNHNS-SASEGT-ASSEGLWQVGDEQY
6vth_D-E_tcr.pdb	6vth	tcr	apo	D	E				NSASQS-VYSSG-VVQPGGYQKVT-MNHNS-SASEGT-ASSEGLWQVGDEQY
6zkw_D-E-C-A-B_tcr_pmhc.pdb	6zkw	tcr_pmhc	holo	D	E	C	A	B	DSAIYN-IQSSQRE-AVTNQAGTALI-MNHEY-SVGAGI-ASSYSIRGSRGEQF	RLPAKAPLL	hla_e_01_03
7amp_A-B_tcr.pdb	7amp	tcr	apo	A	B				DRGSQS-IYSNGD-AVTTDSWGKLQ-MNHEY-SVGAGI-ASRPGLAGGRPEQY
7dzm_E-D-C-A-B_tcr_pmhc.pdb	7dzm	tcr_pmhc	holo	E	D	C	A	B	TISGNEY-GLKNN-IVRGLNNAGNMLT-SGHNS-FNNNVP-ASSLGIDAIY	TPQDLNTML	hla_b_81_01
7dzn_E-D-C-A-B_tcr_pmhc.pdb	7dzn	tcr_pmhc	holo	E	D	C	A	B	TISGNEY-GLKNN-IVRGLNNAGNMLT-SGHNS-FNNNVP-ASSLGIDAIY	TPQDLNTML	hla_b_42_01
7jwi_D-E-C-A-B_tcr_pmhc.pdb	7jwi	tcr_pmhc	holo	D	E	C	A	B	DSTFNY-IRSVSDK-AASETSGSWQLI-MNHDT-YYDKIL-ASSRDLGRDTQY	ASNENMETM	h2_db
7jwj_D-E-C-A-B_tcr_pmhc.pdb	7jwj	tcr_pmhc	holo	D	E	C	A	B	TTMRS-LASGT-AAVTGNTGKLI-MNHDT-YYDKIL-ASSRGTIHSNTEVF	ASNENMETM	h2_db
7mkb_C-A-B_pmhc.pdb	7mkb	pmhc	apo			C	A	B		YLQPRTFLL	hla_a_02_01
7n1a_C-A-B_pmhc.pdb	7n1a	pmhc	apo			C	A	B		YLQPRTFLL	hla_a_02_01
7n1a_F-D-E_pmhc.pdb	7n1a	pmhc	apo			F	D	E		YLQPRTFLL	hla_a_02_01
7n1b_C-A-B_pmhc.pdb	7n1b	pmhc	apo			C	A	B		RLQSLQTYV	hla_a_02_01
7n1b_F-D-E_pmhc.pdb	7n1b	pmhc	apo			F	D	E		RLQSLQTYV	hla_a_02_01
7n1c_D-E_tcr.pdb	7n1c	tcr	apo	D	E				YSGSPE-HISR-ALSGFNNAGNMLT-SGHAT-FQNNGV-ASSLGGAGGADTQY
7n1d_A-B_tcr.pdb	7n1d	tcr	apo	A	B				DRGSQS-IYSNGD-AVNRDDKII-SEHNR-FQNEAQ-ASSPDIEQY
7n1e_D-E-C-A-B_tcr_pmhc.pdb	7n1e	tcr_pmhc	holo	D	E	C	A	B	YSGSPE-HISR-ALSGFNNAGNMLT-SGHAT-FQNNGV-ASSLGGAGGADTQY	RLQSLQTYV	hla_a_02_01
7n1f_D-E-C-A-B_tcr_pmhc.pdb	7n1f	tcr_pmhc	holo	D	E	C	A	B	DRGSQS-IYSNGD-AVNRDDKII-SEHNR-FQNEAQ-ASSPDIEQY	YLQPRTFLL	hla_a_02_01
7n5c_D-E-C-A-B_tcr_pmhc.pdb	7n5c	tcr_pmhc	holo	D	E	C	A	B	TISGNEY-GLQQN-ILSGGCNYKLT-MSHET-SYDVDS-ASSFGREQY	SSLCNFRAYV	h2_db
7n5p_D-E-C-A-B_tcr_pmhc.pdb	7n5p	tcr_pmhc	holo	D	E	C	A	B	TISGNEY-GLQQN-ILSGGSNYKLT-MSHET-SYDVDS-ASSFGREQY	SSLCNFRAYV	h2_db
7n5q_C-A-B_pmhc.pdb	7n5q	pmhc	apo			C	A	B		SSLCNFRAYV	h2_db
7n5q_H-F-G_pmhc.pdb	7n5q	pmhc	apo			H	F	G		SSLCNFRAYV	h2_db
7n6d_C-A-B_pmhc.pdb	7n6d	pmhc	apo			C	A	B		YLQPRTFLL	hla_a_02_01
7n6d_G-E-F_pmhc.pdb	7n6d	pmhc	apo			G	E	F		YLQPRTFLL	hla_a_02_01
7n6d_K-I-J_pmhc.pdb	7n6d	pmhc	apo			K	I	J		YLQPRTFLL	hla_a_02_01
7n6d_O-M-N_pmhc.pdb	7n6d	pmhc	apo			O	M	N		YLQPRTFLL	hla_a_02_01
7n6e_I-J-C-A-B_tcr_pmhc.pdb	7n6e	tcr_pmhc	holo	I	J	C	A	B	NSASQS-VYSSG-VVNRNNDMR-LNHDA-SQIVND-AGQVTNTGELF	YLQPRTFLL	hla_a_02_01
7n9j_C-A-B_pmhc.pdb	7n9j	pmhc	apo			C	A	B		YGFRNVVHI	h2_db
7na5_D-E-C-A-B_tcr_pmhc.pdb	7na5	tcr_pmhc	holo	D	E	C	A	B	DRNSQY-IFSNGD-AVSNYNVLY-LGHNA-YSYQKL-ASSQEPGGYAEQF	YGFRNVVHI	h2_db
7nmd_C-A-B_pmhc.pdb	7nmd	pmhc	apo			C	A	B		QLPRLFPLL	hla_a_24_02
7nmd_F-D-E_pmhc.pdb	7nmd	pmhc	apo			F	D	E		QLPRLFPLL	hla_a_24_02
7nme_D-E-C-A-B_tcr_pmhc.pdb	7nme	tcr_pmhc	holo	D	E	C	A	B	DSSSTY-IFSNMDM-AEPSGNTGKLI-SEHNR-FQNEAQ-ASSLHHEQY	QLPRLFPLL	hla_a_24_02
7nmf_D-E-C-A-B_tcr_pmhc.pdb	7nmf	tcr_pmhc	holo	D	E	C	A	B	DSSSTY-IFSNMDM-AEPSGNTGKLI-SEHNR-FQNEAQ-ASSLHHEQY	QLPRLFPLL	hla_a_24_02
7ow3_C-A-B_pmhc.pdb	7ow3	pmhc	apo			C	A	B		VVVGAGGVGK	hla_a_11_01
7ow3_F-D-E_pmhc.pdb	7ow3	pmhc	apo			F	D	E		VVVGAGGVGK	hla_a_11_01
7ow3_L-J-K_pmhc.pdb	7ow3	pmhc	apo			L	J	K		VVVGAGGVGK	hla_a_11_01
7ow4_C-A-B_pmhc.pdb	7ow4	pmhc	apo			C	A	B		VVVGADGVGK	hla_a_11_01
7ow4_F-D-E_pmhc.pdb	7ow4	pmhc	apo			F	D	E		VVVGADGVGK	hla_a_11_01
7ow4_I-G-H_pmhc.pdb	7ow4	pmhc	apo			I	G	H		VVVGADGVGK	hla_a_11_01
7ow5_D-E-C-A-B_tcr_pmhc.pdb	7ow5	tcr_pmhc	holo	D	E	C	A	B	TRDTAYY-QPWWGEQN-AMSVPSGDGSYQFT-MNHEY-SVGEGT-ASKVGPGQHNSPLH	VVVGAGGVGK	hla_a_11_01
7ow6_D-E-C-A-B_tcr_pmhc.pdb	7ow6	tcr_pmhc	holo	D	E	C	A	B	TRDTAYY-QPWWGEQN-AMSVPSGDGSYQFT-MNHEY-SVGEGT-ASKVGPGQHNSPLH	VVVGADGVGK	hla_a_11_01
7p0a_C-A-B_pmhc.pdb	7p0a	pmhc	apo			C	A	B		KAPYNFATM	h2_db
7p0a_F-D-E_pmhc.pdb	7p0a	pmhc	apo			F	D	E		KAPYNFATM	h2_db
7p0t_C-A-B_pmhc.pdb	7p0t	pmhc	apo			C	A	B		KAVYNFATM	h2_db
7p0t_F-D-E_pmhc.pdb	7p0t	pmhc	apo			F	D	E		KAVYNFATM	h2_db
7p3d_C-A-B_pmhc.pdb	7p3d	pmhc	apo			C	A	B		YLQPRTFLL	hla_a_02_01
7pb2_D-E-C-A-B_tcr_pmhc.pdb	7pb2	tcr_pmhc	holo	D	E	C	A	B	TRDTTYY-RNSFDEQN-ALSGPSGAGSYQLT-MNHEY-SVGEGT-ASSYGPGQHNSPLH	VVVGADGVGK	hla_a_11_01
7pbe_D-E-C-A-B_tcr_pmhc.pdb	7pbe	tcr_pmhc	holo	D	E	C	A	B	NSASQS-VYSSG-VVNINTDKLI-SEHNR-FQNEAQ-ASSSANSGELF	YLQPRTFLL	hla_a_02_01
7r7v_C-A-B_pmhc.pdb	7r7v	pmhc	apo			C	A	B		QASQEVKNW	hla_b_53_01
7r7z_A-B_tcr.pdb	7r7z	tcr	apo	A	B				DSAIYN-IQSSQRE-AQLNQAGTALI-MNHEY-SVGAGI-ASSYGTGINYGYT
7r80_A-B-E-C-D_tcr_pmhc.pdb	7r80	tcr_pmhc	holo	A	B	E	C	D	DSAIYN-IQSSQRE-AQLNQAGTALI-MNHEY-SVGAGI-ASSYGTGINYGYT	QASQEVKNW	hla_b_53_01
7rm4_E-D-C-A-B_tcr_pmhc.pdb	7rm4	tcr_pmhc	holo	E	D	C	A	B	NYSPAY-IRENEKE-ALDIYPHDMR-SGHAT-FQNNGV-ASSLDPGDTGELF	HMTEVVRHC	hla_a_02_01
7rtd_C-A-B_pmhc.pdb	7rtd	pmhc	apo			C	A	B		YLQPRTFLL	hla_a_02_01
7rtr_D-E-C-A-B_tcr_pmhc.pdb	7rtr	tcr_pmhc	holo	D	E	C	A	B	DRGSQS-IYSNGD-AVNRDDKII-SEHNR-FQNEAQ-ASSPDIEQY	YLQPRTFLL	hla_a_02_01
8gvb_A-B-P-H-L_tcr_pmhc.pdb	8gvb	tcr_pmhc	holo	A	B	P	H	L	YGATPY-YFSGDTLV-AVGFTGGGNKLT-SEHNR-FQNEAQ-ASSDRDRVPETQY	RYPLTFGW	hla_a_24_02
8gvg_A-B-P-H-L_tcr_pmhc.pdb	8gvg	tcr_pmhc	holo	A	B	P	H	L	YGATPY-YFSGDTLV-AVGFTGGGNKLT-SEHNR-FQNEAQ-ASSDRDRVPETQY	RFPLTFGW	hla_a_24_02
8gvi_A-B-P-H-L_tcr_pmhc.pdb	8gvi	tcr_pmhc	holo	A	B	P	H	L	YGATPY-YFSGDTLV-AVVFTGGGNKLT-SEHNR-FQNEAQ-ASSLRDRVPETQY	RYPLTFGW	hla_a_24_02
