# Supplementary material for: Quantifying conformational changes in the TCR:pMHC-I binding interface
Source: Front Immunol. 2024 Dec 2;15:1491656. doi: 10.3389/fimmu.2024.1491656 (PMC11646856; doi:10.3389/fimmu.2024.1491656)
Supplement: Supplementary file 3 [file DataSheet3.csv]

complex_id	structure_x_name	structure_y_name	chain_type	cdr	rmsd
3qdg_D-E-C-A-B_tcr_pmhc	3qdg_D-E-C-A-B_tcr_pmhc.pdb	3qeu_A-B_tcr.pdb	alpha_chain	1	1.9328057002709835
3qdg_D-E-C-A-B_tcr_pmhc	3qdg_D-E-C-A-B_tcr_pmhc.pdb	3qeu_A-B_tcr.pdb	alpha_chain	2	1.3085977068348142
3qdg_D-E-C-A-B_tcr_pmhc	3qdg_D-E-C-A-B_tcr_pmhc.pdb	3qeu_A-B_tcr.pdb	alpha_chain	3	1.2440619458049502
3qdg_D-E-C-A-B_tcr_pmhc	3qdg_D-E-C-A-B_tcr_pmhc.pdb	3qeu_A-B_tcr.pdb	beta_chain	1	0.8090662828223669
3qdg_D-E-C-A-B_tcr_pmhc	3qdg_D-E-C-A-B_tcr_pmhc.pdb	3qeu_A-B_tcr.pdb	beta_chain	2	0.6885969430661167
3qdg_D-E-C-A-B_tcr_pmhc	3qdg_D-E-C-A-B_tcr_pmhc.pdb	3qeu_A-B_tcr.pdb	beta_chain	3	0.9492044515851644
3qdg_D-E-C-A-B_tcr_pmhc	3qdg_D-E-C-A-B_tcr_pmhc.pdb	3qeu_D-E_tcr.pdb	alpha_chain	1	2.4432165103949894
3qdg_D-E-C-A-B_tcr_pmhc	3qdg_D-E-C-A-B_tcr_pmhc.pdb	3qeu_D-E_tcr.pdb	alpha_chain	2	0.6955195599933428
3qdg_D-E-C-A-B_tcr_pmhc	3qdg_D-E-C-A-B_tcr_pmhc.pdb	3qeu_D-E_tcr.pdb	alpha_chain	3	1.8808414141016783
3qdg_D-E-C-A-B_tcr_pmhc	3qdg_D-E-C-A-B_tcr_pmhc.pdb	3qeu_D-E_tcr.pdb	beta_chain	1	0.9230840698441283
3qdg_D-E-C-A-B_tcr_pmhc	3qdg_D-E-C-A-B_tcr_pmhc.pdb	3qeu_D-E_tcr.pdb	beta_chain	2	0.9659777861490051
3qdg_D-E-C-A-B_tcr_pmhc	3qdg_D-E-C-A-B_tcr_pmhc.pdb	3qeu_D-E_tcr.pdb	beta_chain	3	1.272442211582979
3qdg_D-E-C-A-B_tcr_pmhc	3qeu_A-B_tcr.pdb	3qeu_D-E_tcr.pdb	alpha_chain	1	1.8135469045492043
3qdg_D-E-C-A-B_tcr_pmhc	3qeu_A-B_tcr.pdb	3qeu_D-E_tcr.pdb	alpha_chain	2	0.6829741332339514
3qdg_D-E-C-A-B_tcr_pmhc	3qeu_A-B_tcr.pdb	3qeu_D-E_tcr.pdb	alpha_chain	3	1.3913819030014731
3qdg_D-E-C-A-B_tcr_pmhc	3qeu_A-B_tcr.pdb	3qeu_D-E_tcr.pdb	beta_chain	1	0.43545154724722146
3qdg_D-E-C-A-B_tcr_pmhc	3qeu_A-B_tcr.pdb	3qeu_D-E_tcr.pdb	beta_chain	2	1.2281374448054805
3qdg_D-E-C-A-B_tcr_pmhc	3qeu_A-B_tcr.pdb	3qeu_D-E_tcr.pdb	beta_chain	3	0.4566482632876601
5c0a_D-E-C-A-B_tcr_pmhc	3utp_D-E_tcr.pdb	3utp_K-L_tcr.pdb	alpha_chain	1	0.7324422047734106
5c0a_D-E-C-A-B_tcr_pmhc	3utp_D-E_tcr.pdb	3utp_K-L_tcr.pdb	alpha_chain	2	0.8627380347861501
5c0a_D-E-C-A-B_tcr_pmhc	3utp_D-E_tcr.pdb	3utp_K-L_tcr.pdb	alpha_chain	3	1.0058694113687292
5c0a_D-E-C-A-B_tcr_pmhc	3utp_D-E_tcr.pdb	3utp_K-L_tcr.pdb	beta_chain	1	1.2166222914281986
5c0a_D-E-C-A-B_tcr_pmhc	3utp_D-E_tcr.pdb	3utp_K-L_tcr.pdb	beta_chain	2	0.4422206274398982
5c0a_D-E-C-A-B_tcr_pmhc	3utp_D-E_tcr.pdb	3utp_K-L_tcr.pdb	beta_chain	3	1.5906065779174583
5c0a_D-E-C-A-B_tcr_pmhc	3utp_D-E_tcr.pdb	5c0a_D-E-C-A-B_tcr_pmhc.pdb	alpha_chain	1	0.3947970997867142
5c0a_D-E-C-A-B_tcr_pmhc	3utp_D-E_tcr.pdb	5c0a_D-E-C-A-B_tcr_pmhc.pdb	alpha_chain	2	1.2288340340881412
5c0a_D-E-C-A-B_tcr_pmhc	3utp_D-E_tcr.pdb	5c0a_D-E-C-A-B_tcr_pmhc.pdb	alpha_chain	3	0.7401148252436607
5c0a_D-E-C-A-B_tcr_pmhc	3utp_D-E_tcr.pdb	5c0a_D-E-C-A-B_tcr_pmhc.pdb	beta_chain	1	0.9911757916737077
5c0a_D-E-C-A-B_tcr_pmhc	3utp_D-E_tcr.pdb	5c0a_D-E-C-A-B_tcr_pmhc.pdb	beta_chain	2	0.3651066624974169
5c0a_D-E-C-A-B_tcr_pmhc	3utp_D-E_tcr.pdb	5c0a_D-E-C-A-B_tcr_pmhc.pdb	beta_chain	3	0.9686419248470662
5c0a_D-E-C-A-B_tcr_pmhc	3utp_K-L_tcr.pdb	5c0a_D-E-C-A-B_tcr_pmhc.pdb	alpha_chain	1	0.5620083036160011
5c0a_D-E-C-A-B_tcr_pmhc	3utp_K-L_tcr.pdb	5c0a_D-E-C-A-B_tcr_pmhc.pdb	alpha_chain	2	0.7439884071677473
5c0a_D-E-C-A-B_tcr_pmhc	3utp_K-L_tcr.pdb	5c0a_D-E-C-A-B_tcr_pmhc.pdb	alpha_chain	3	1.1346034749878686
5c0a_D-E-C-A-B_tcr_pmhc	3utp_K-L_tcr.pdb	5c0a_D-E-C-A-B_tcr_pmhc.pdb	beta_chain	1	0.4717230649438295
5c0a_D-E-C-A-B_tcr_pmhc	3utp_K-L_tcr.pdb	5c0a_D-E-C-A-B_tcr_pmhc.pdb	beta_chain	2	0.46564699612475174
5c0a_D-E-C-A-B_tcr_pmhc	3utp_K-L_tcr.pdb	5c0a_D-E-C-A-B_tcr_pmhc.pdb	beta_chain	3	0.7587358377120277
1mi5_D-E-C-A-B_tcr_pmhc	1kgc_D-E_tcr.pdb	1mi5_D-E-C-A-B_tcr_pmhc.pdb	alpha_chain	1	2.7710763187407372
1mi5_D-E-C-A-B_tcr_pmhc	1kgc_D-E_tcr.pdb	1mi5_D-E-C-A-B_tcr_pmhc.pdb	alpha_chain	2	2.005500897531587
1mi5_D-E-C-A-B_tcr_pmhc	1kgc_D-E_tcr.pdb	1mi5_D-E-C-A-B_tcr_pmhc.pdb	alpha_chain	3	3.5526724749525838
1mi5_D-E-C-A-B_tcr_pmhc	1kgc_D-E_tcr.pdb	1mi5_D-E-C-A-B_tcr_pmhc.pdb	beta_chain	1	0.38901336737958014
1mi5_D-E-C-A-B_tcr_pmhc	1kgc_D-E_tcr.pdb	1mi5_D-E-C-A-B_tcr_pmhc.pdb	beta_chain	2	0.41234911381821454
1mi5_D-E-C-A-B_tcr_pmhc	1kgc_D-E_tcr.pdb	1mi5_D-E-C-A-B_tcr_pmhc.pdb	beta_chain	3	1.7293246382751433
5c0b_D-E-C-A-B_tcr_pmhc	3utp_D-E_tcr.pdb	3utp_K-L_tcr.pdb	alpha_chain	1	0.752182906612481
5c0b_D-E-C-A-B_tcr_pmhc	3utp_D-E_tcr.pdb	3utp_K-L_tcr.pdb	alpha_chain	2	0.8581859015776637
5c0b_D-E-C-A-B_tcr_pmhc	3utp_D-E_tcr.pdb	3utp_K-L_tcr.pdb	alpha_chain	3	1.014442984194685
5c0b_D-E-C-A-B_tcr_pmhc	3utp_D-E_tcr.pdb	3utp_K-L_tcr.pdb	beta_chain	1	1.2331211011088894
5c0b_D-E-C-A-B_tcr_pmhc	3utp_D-E_tcr.pdb	3utp_K-L_tcr.pdb	beta_chain	2	0.43146649155332256
5c0b_D-E-C-A-B_tcr_pmhc	3utp_D-E_tcr.pdb	3utp_K-L_tcr.pdb	beta_chain	3	1.6077295103876859
5c0b_D-E-C-A-B_tcr_pmhc	3utp_D-E_tcr.pdb	5c0b_D-E-C-A-B_tcr_pmhc.pdb	alpha_chain	1	0.5026578939331733
5c0b_D-E-C-A-B_tcr_pmhc	3utp_D-E_tcr.pdb	5c0b_D-E-C-A-B_tcr_pmhc.pdb	alpha_chain	2	1.248144656413404
5c0b_D-E-C-A-B_tcr_pmhc	3utp_D-E_tcr.pdb	5c0b_D-E-C-A-B_tcr_pmhc.pdb	alpha_chain	3	0.9337663227245592
5c0b_D-E-C-A-B_tcr_pmhc	3utp_D-E_tcr.pdb	5c0b_D-E-C-A-B_tcr_pmhc.pdb	beta_chain	1	1.1706001452246624
5c0b_D-E-C-A-B_tcr_pmhc	3utp_D-E_tcr.pdb	5c0b_D-E-C-A-B_tcr_pmhc.pdb	beta_chain	2	0.35513477488600487
5c0b_D-E-C-A-B_tcr_pmhc	3utp_D-E_tcr.pdb	5c0b_D-E-C-A-B_tcr_pmhc.pdb	beta_chain	3	1.2407592505627925
5c0b_D-E-C-A-B_tcr_pmhc	3utp_K-L_tcr.pdb	5c0b_D-E-C-A-B_tcr_pmhc.pdb	alpha_chain	1	0.9318462408931348
5c0b_D-E-C-A-B_tcr_pmhc	3utp_K-L_tcr.pdb	5c0b_D-E-C-A-B_tcr_pmhc.pdb	alpha_chain	2	0.7864794180396585
5c0b_D-E-C-A-B_tcr_pmhc	3utp_K-L_tcr.pdb	5c0b_D-E-C-A-B_tcr_pmhc.pdb	alpha_chain	3	1.2757265933220532
5c0b_D-E-C-A-B_tcr_pmhc	3utp_K-L_tcr.pdb	5c0b_D-E-C-A-B_tcr_pmhc.pdb	beta_chain	1	0.5432344337392474
5c0b_D-E-C-A-B_tcr_pmhc	3utp_K-L_tcr.pdb	5c0b_D-E-C-A-B_tcr_pmhc.pdb	beta_chain	2	0.4635557769387987
5c0b_D-E-C-A-B_tcr_pmhc	3utp_K-L_tcr.pdb	5c0b_D-E-C-A-B_tcr_pmhc.pdb	beta_chain	3	0.593630942950729
5hyj_D-E-C-A-B_tcr_pmhc	3utp_D-E_tcr.pdb	3utp_K-L_tcr.pdb	alpha_chain	1	0.7245575661510039
5hyj_D-E-C-A-B_tcr_pmhc	3utp_D-E_tcr.pdb	3utp_K-L_tcr.pdb	alpha_chain	2	0.8819508206243706
5hyj_D-E-C-A-B_tcr_pmhc	3utp_D-E_tcr.pdb	3utp_K-L_tcr.pdb	alpha_chain	3	0.9958286179677888
5hyj_D-E-C-A-B_tcr_pmhc	3utp_D-E_tcr.pdb	3utp_K-L_tcr.pdb	beta_chain	1	1.2200409829181973
5hyj_D-E-C-A-B_tcr_pmhc	3utp_D-E_tcr.pdb	3utp_K-L_tcr.pdb	beta_chain	2	0.43801084461460615
5hyj_D-E-C-A-B_tcr_pmhc	3utp_D-E_tcr.pdb	3utp_K-L_tcr.pdb	beta_chain	3	1.5788813569377893
5hyj_D-E-C-A-B_tcr_pmhc	3utp_D-E_tcr.pdb	5hyj_D-E-C-A-B_tcr_pmhc.pdb	alpha_chain	1	0.7742372321625126
5hyj_D-E-C-A-B_tcr_pmhc	3utp_D-E_tcr.pdb	5hyj_D-E-C-A-B_tcr_pmhc.pdb	alpha_chain	2	0.806912737950433
5hyj_D-E-C-A-B_tcr_pmhc	3utp_D-E_tcr.pdb	5hyj_D-E-C-A-B_tcr_pmhc.pdb	alpha_chain	3	0.9020350980875506
5hyj_D-E-C-A-B_tcr_pmhc	3utp_D-E_tcr.pdb	5hyj_D-E-C-A-B_tcr_pmhc.pdb	beta_chain	1	0.689423309730676
5hyj_D-E-C-A-B_tcr_pmhc	3utp_D-E_tcr.pdb	5hyj_D-E-C-A-B_tcr_pmhc.pdb	beta_chain	2	0.4965609227476528
5hyj_D-E-C-A-B_tcr_pmhc	3utp_D-E_tcr.pdb	5hyj_D-E-C-A-B_tcr_pmhc.pdb	beta_chain	3	0.8083408382076748
5hyj_D-E-C-A-B_tcr_pmhc	3utp_K-L_tcr.pdb	5hyj_D-E-C-A-B_tcr_pmhc.pdb	alpha_chain	1	0.9685414076503558
5hyj_D-E-C-A-B_tcr_pmhc	3utp_K-L_tcr.pdb	5hyj_D-E-C-A-B_tcr_pmhc.pdb	alpha_chain	2	0.9229564363139435
5hyj_D-E-C-A-B_tcr_pmhc	3utp_K-L_tcr.pdb	5hyj_D-E-C-A-B_tcr_pmhc.pdb	alpha_chain	3	1.3322154992206166
5hyj_D-E-C-A-B_tcr_pmhc	3utp_K-L_tcr.pdb	5hyj_D-E-C-A-B_tcr_pmhc.pdb	beta_chain	1	1.2984972853263885
5hyj_D-E-C-A-B_tcr_pmhc	3utp_K-L_tcr.pdb	5hyj_D-E-C-A-B_tcr_pmhc.pdb	beta_chain	2	0.7394611213579791
5hyj_D-E-C-A-B_tcr_pmhc	3utp_K-L_tcr.pdb	5hyj_D-E-C-A-B_tcr_pmhc.pdb	beta_chain	3	1.2799790734896517
1g6r_A-B-P-H-L_tcr_pmhc	1g6r_A-B-P-H-L_tcr_pmhc.pdb	1tcr_A-B_tcr.pdb	alpha_chain	1	2.3504078724056945
1g6r_A-B-P-H-L_tcr_pmhc	1g6r_A-B-P-H-L_tcr_pmhc.pdb	1tcr_A-B_tcr.pdb	alpha_chain	2	0.7291244963996206
1g6r_A-B-P-H-L_tcr_pmhc	1g6r_A-B-P-H-L_tcr_pmhc.pdb	1tcr_A-B_tcr.pdb	alpha_chain	3	2.2082495273406044
1g6r_A-B-P-H-L_tcr_pmhc	1g6r_A-B-P-H-L_tcr_pmhc.pdb	1tcr_A-B_tcr.pdb	beta_chain	1	0.579553276239554
1g6r_A-B-P-H-L_tcr_pmhc	1g6r_A-B-P-H-L_tcr_pmhc.pdb	1tcr_A-B_tcr.pdb	beta_chain	2	0.9383132472687359
1g6r_A-B-P-H-L_tcr_pmhc	1g6r_A-B-P-H-L_tcr_pmhc.pdb	1tcr_A-B_tcr.pdb	beta_chain	3	0.9252964089654971
3dxa_D-E-C-A-B_tcr_pmhc	3dx9_A-B_tcr.pdb	3dx9_C-D_tcr.pdb	alpha_chain	1	0.1322471981879818
3dxa_D-E-C-A-B_tcr_pmhc	3dx9_A-B_tcr.pdb	3dx9_C-D_tcr.pdb	alpha_chain	2	0.1566781733363015
3dxa_D-E-C-A-B_tcr_pmhc	3dx9_A-B_tcr.pdb	3dx9_C-D_tcr.pdb	alpha_chain	3	0.11249266642763893
3dxa_D-E-C-A-B_tcr_pmhc	3dx9_A-B_tcr.pdb	3dx9_C-D_tcr.pdb	beta_chain	1	0.18907577845932533
3dxa_D-E-C-A-B_tcr_pmhc	3dx9_A-B_tcr.pdb	3dx9_C-D_tcr.pdb	beta_chain	2	0.29479555062223517
3dxa_D-E-C-A-B_tcr_pmhc	3dx9_A-B_tcr.pdb	3dx9_C-D_tcr.pdb	beta_chain	3	0.21871235939892816
3dxa_D-E-C-A-B_tcr_pmhc	3dx9_A-B_tcr.pdb	3dxa_D-E-C-A-B_tcr_pmhc.pdb	alpha_chain	1	1.8271279277285741
3dxa_D-E-C-A-B_tcr_pmhc	3dx9_A-B_tcr.pdb	3dxa_D-E-C-A-B_tcr_pmhc.pdb	alpha_chain	2	1.9522922552732722
3dxa_D-E-C-A-B_tcr_pmhc	3dx9_A-B_tcr.pdb	3dxa_D-E-C-A-B_tcr_pmhc.pdb	alpha_chain	3	1.4074067375851231
3dxa_D-E-C-A-B_tcr_pmhc	3dx9_A-B_tcr.pdb	3dxa_D-E-C-A-B_tcr_pmhc.pdb	beta_chain	1	2.033058877652096
3dxa_D-E-C-A-B_tcr_pmhc	3dx9_A-B_tcr.pdb	3dxa_D-E-C-A-B_tcr_pmhc.pdb	beta_chain	2	1.7402673286021315
3dxa_D-E-C-A-B_tcr_pmhc	3dx9_A-B_tcr.pdb	3dxa_D-E-C-A-B_tcr_pmhc.pdb	beta_chain	3	3.7777536187324547
3dxa_D-E-C-A-B_tcr_pmhc	3dx9_C-D_tcr.pdb	3dxa_D-E-C-A-B_tcr_pmhc.pdb	alpha_chain	1	1.9310490302275747
3dxa_D-E-C-A-B_tcr_pmhc	3dx9_C-D_tcr.pdb	3dxa_D-E-C-A-B_tcr_pmhc.pdb	alpha_chain	2	1.9838449536191078
3dxa_D-E-C-A-B_tcr_pmhc	3dx9_C-D_tcr.pdb	3dxa_D-E-C-A-B_tcr_pmhc.pdb	alpha_chain	3	1.457959970300968
3dxa_D-E-C-A-B_tcr_pmhc	3dx9_C-D_tcr.pdb	3dxa_D-E-C-A-B_tcr_pmhc.pdb	beta_chain	1	2.208963908713766
3dxa_D-E-C-A-B_tcr_pmhc	3dx9_C-D_tcr.pdb	3dxa_D-E-C-A-B_tcr_pmhc.pdb	beta_chain	2	1.8557441791188065
3dxa_D-E-C-A-B_tcr_pmhc	3dx9_C-D_tcr.pdb	3dxa_D-E-C-A-B_tcr_pmhc.pdb	beta_chain	3	3.920267166131175
6rp9_D-E-C-A-B_tcr_pmhc	6rp9_D-E-C-A-B_tcr_pmhc.pdb	6rp9_K-L_tcr.pdb	alpha_chain	1	5.527264377610318
6rp9_D-E-C-A-B_tcr_pmhc	6rp9_D-E-C-A-B_tcr_pmhc.pdb	6rp9_K-L_tcr.pdb	alpha_chain	3	7.818020065847876
6rp9_D-E-C-A-B_tcr_pmhc	6rp9_D-E-C-A-B_tcr_pmhc.pdb	6rp9_K-L_tcr.pdb	beta_chain	1	0.637844651933369
6rp9_D-E-C-A-B_tcr_pmhc	6rp9_D-E-C-A-B_tcr_pmhc.pdb	6rp9_K-L_tcr.pdb	beta_chain	2	0.8026652477839057
6rp9_D-E-C-A-B_tcr_pmhc	6rp9_D-E-C-A-B_tcr_pmhc.pdb	6rp9_K-L_tcr.pdb	beta_chain	3	0.6150683514237084
3w0w_D-E-C-A-B_tcr_pmhc	3vxt_A-B_tcr.pdb	3vxt_C-D_tcr.pdb	alpha_chain	1	0.14330241914682862
3w0w_D-E-C-A-B_tcr_pmhc	3vxt_A-B_tcr.pdb	3vxt_C-D_tcr.pdb	alpha_chain	2	0.12848897488371003
3w0w_D-E-C-A-B_tcr_pmhc	3vxt_A-B_tcr.pdb	3vxt_C-D_tcr.pdb	alpha_chain	3	0.2944115741610711
3w0w_D-E-C-A-B_tcr_pmhc	3vxt_A-B_tcr.pdb	3vxt_C-D_tcr.pdb	beta_chain	1	0.23415795950597107
3w0w_D-E-C-A-B_tcr_pmhc	3vxt_A-B_tcr.pdb	3vxt_C-D_tcr.pdb	beta_chain	2	0.26400654979248733
3w0w_D-E-C-A-B_tcr_pmhc	3vxt_A-B_tcr.pdb	3vxt_C-D_tcr.pdb	beta_chain	3	1.055193903981633
3w0w_D-E-C-A-B_tcr_pmhc	3vxt_A-B_tcr.pdb	3w0w_D-E-C-A-B_tcr_pmhc.pdb	alpha_chain	1	2.173217564656915
3w0w_D-E-C-A-B_tcr_pmhc	3vxt_A-B_tcr.pdb	3w0w_D-E-C-A-B_tcr_pmhc.pdb	alpha_chain	2	2.0183498313391235
3w0w_D-E-C-A-B_tcr_pmhc	3vxt_A-B_tcr.pdb	3w0w_D-E-C-A-B_tcr_pmhc.pdb	alpha_chain	3	2.7378921591253373
3w0w_D-E-C-A-B_tcr_pmhc	3vxt_A-B_tcr.pdb	3w0w_D-E-C-A-B_tcr_pmhc.pdb	beta_chain	1	0.555559672762521
3w0w_D-E-C-A-B_tcr_pmhc	3vxt_A-B_tcr.pdb	3w0w_D-E-C-A-B_tcr_pmhc.pdb	beta_chain	2	0.5391665636269862
3w0w_D-E-C-A-B_tcr_pmhc	3vxt_A-B_tcr.pdb	3w0w_D-E-C-A-B_tcr_pmhc.pdb	beta_chain	3	1.0969016136372487
3w0w_D-E-C-A-B_tcr_pmhc	3vxt_C-D_tcr.pdb	3w0w_D-E-C-A-B_tcr_pmhc.pdb	alpha_chain	1	2.2011706923059524
3w0w_D-E-C-A-B_tcr_pmhc	3vxt_C-D_tcr.pdb	3w0w_D-E-C-A-B_tcr_pmhc.pdb	alpha_chain	2	2.0667216894557114
3w0w_D-E-C-A-B_tcr_pmhc	3vxt_C-D_tcr.pdb	3w0w_D-E-C-A-B_tcr_pmhc.pdb	alpha_chain	3	2.8885882018730187
3w0w_D-E-C-A-B_tcr_pmhc	3vxt_C-D_tcr.pdb	3w0w_D-E-C-A-B_tcr_pmhc.pdb	beta_chain	1	0.6979368882642609
3w0w_D-E-C-A-B_tcr_pmhc	3vxt_C-D_tcr.pdb	3w0w_D-E-C-A-B_tcr_pmhc.pdb	beta_chain	2	0.6589498273768644
3w0w_D-E-C-A-B_tcr_pmhc	3vxt_C-D_tcr.pdb	3w0w_D-E-C-A-B_tcr_pmhc.pdb	beta_chain	3	1.1878249976322266
3sjv_D-E-C-A-B_tcr_pmhc	3sjv_D-E-C-A-B_tcr_pmhc.pdb	3skn_A-B_tcr.pdb	alpha_chain	1	1.1352788203785007
3sjv_D-E-C-A-B_tcr_pmhc	3sjv_D-E-C-A-B_tcr_pmhc.pdb	3skn_A-B_tcr.pdb	alpha_chain	2	2.9173499790049178
3sjv_D-E-C-A-B_tcr_pmhc	3sjv_D-E-C-A-B_tcr_pmhc.pdb	3skn_A-B_tcr.pdb	alpha_chain	3	0.6940436990924996
3sjv_D-E-C-A-B_tcr_pmhc	3sjv_D-E-C-A-B_tcr_pmhc.pdb	3skn_A-B_tcr.pdb	beta_chain	1	0.9777520135494479
3sjv_D-E-C-A-B_tcr_pmhc	3sjv_D-E-C-A-B_tcr_pmhc.pdb	3skn_A-B_tcr.pdb	beta_chain	2	1.22332451745234
3sjv_D-E-C-A-B_tcr_pmhc	3sjv_D-E-C-A-B_tcr_pmhc.pdb	3skn_A-B_tcr.pdb	beta_chain	3	1.2577005352482105
3sjv_D-E-C-A-B_tcr_pmhc	3sjv_D-E-C-A-B_tcr_pmhc.pdb	3skn_C-D_tcr.pdb	alpha_chain	1	1.2165182729138662
3sjv_D-E-C-A-B_tcr_pmhc	3sjv_D-E-C-A-B_tcr_pmhc.pdb	3skn_C-D_tcr.pdb	alpha_chain	2	3.7137491972399
3sjv_D-E-C-A-B_tcr_pmhc	3sjv_D-E-C-A-B_tcr_pmhc.pdb	3skn_C-D_tcr.pdb	alpha_chain	3	1.404474467995057
3sjv_D-E-C-A-B_tcr_pmhc	3sjv_D-E-C-A-B_tcr_pmhc.pdb	3skn_C-D_tcr.pdb	beta_chain	1	0.9221072876840315
3sjv_D-E-C-A-B_tcr_pmhc	3sjv_D-E-C-A-B_tcr_pmhc.pdb	3skn_C-D_tcr.pdb	beta_chain	2	1.426503607309378
3sjv_D-E-C-A-B_tcr_pmhc	3sjv_D-E-C-A-B_tcr_pmhc.pdb	3skn_C-D_tcr.pdb	beta_chain	3	1.6089645950678395
3sjv_D-E-C-A-B_tcr_pmhc	3sjv_D-E-C-A-B_tcr_pmhc.pdb	3skn_E-F_tcr.pdb	alpha_chain	1	1.6703316661669325
3sjv_D-E-C-A-B_tcr_pmhc	3sjv_D-E-C-A-B_tcr_pmhc.pdb	3skn_E-F_tcr.pdb	alpha_chain	2	2.6274728067098994
3sjv_D-E-C-A-B_tcr_pmhc	3sjv_D-E-C-A-B_tcr_pmhc.pdb	3skn_E-F_tcr.pdb	alpha_chain	3	1.346323686469936
3sjv_D-E-C-A-B_tcr_pmhc	3sjv_D-E-C-A-B_tcr_pmhc.pdb	3skn_E-F_tcr.pdb	beta_chain	1	0.5272561047536576
3sjv_D-E-C-A-B_tcr_pmhc	3sjv_D-E-C-A-B_tcr_pmhc.pdb	3skn_E-F_tcr.pdb	beta_chain	2	1.1577495951197736
3sjv_D-E-C-A-B_tcr_pmhc	3sjv_D-E-C-A-B_tcr_pmhc.pdb	3skn_E-F_tcr.pdb	beta_chain	3	0.9993525745110265
3sjv_D-E-C-A-B_tcr_pmhc	3sjv_D-E-C-A-B_tcr_pmhc.pdb	3skn_G-H_tcr.pdb	alpha_chain	1	1.2093288083340556
3sjv_D-E-C-A-B_tcr_pmhc	3sjv_D-E-C-A-B_tcr_pmhc.pdb	3skn_G-H_tcr.pdb	alpha_chain	2	3.042189252824353
3sjv_D-E-C-A-B_tcr_pmhc	3sjv_D-E-C-A-B_tcr_pmhc.pdb	3skn_G-H_tcr.pdb	alpha_chain	3	1.0891925478307307
3sjv_D-E-C-A-B_tcr_pmhc	3sjv_D-E-C-A-B_tcr_pmhc.pdb	3skn_G-H_tcr.pdb	beta_chain	1	0.4643854002873038
3sjv_D-E-C-A-B_tcr_pmhc	3sjv_D-E-C-A-B_tcr_pmhc.pdb	3skn_G-H_tcr.pdb	beta_chain	2	1.4706478447722737
3sjv_D-E-C-A-B_tcr_pmhc	3sjv_D-E-C-A-B_tcr_pmhc.pdb	3skn_G-H_tcr.pdb	beta_chain	3	1.078707970844582
3sjv_D-E-C-A-B_tcr_pmhc	3skn_A-B_tcr.pdb	3skn_C-D_tcr.pdb	alpha_chain	1	0.8930572723328931
3sjv_D-E-C-A-B_tcr_pmhc	3skn_A-B_tcr.pdb	3skn_C-D_tcr.pdb	alpha_chain	2	1.1295866943267348
3sjv_D-E-C-A-B_tcr_pmhc	3skn_A-B_tcr.pdb	3skn_C-D_tcr.pdb	alpha_chain	3	1.101853835588006
3sjv_D-E-C-A-B_tcr_pmhc	3skn_A-B_tcr.pdb	3skn_C-D_tcr.pdb	beta_chain	1	0.5796258707131691
3sjv_D-E-C-A-B_tcr_pmhc	3skn_A-B_tcr.pdb	3skn_C-D_tcr.pdb	beta_chain	2	0.8516439005437269
3sjv_D-E-C-A-B_tcr_pmhc	3skn_A-B_tcr.pdb	3skn_C-D_tcr.pdb	beta_chain	3	0.9092353055777644
3sjv_D-E-C-A-B_tcr_pmhc	3skn_A-B_tcr.pdb	3skn_E-F_tcr.pdb	alpha_chain	1	0.6607657489610066
3sjv_D-E-C-A-B_tcr_pmhc	3skn_A-B_tcr.pdb	3skn_E-F_tcr.pdb	alpha_chain	2	0.8514237194252927
3sjv_D-E-C-A-B_tcr_pmhc	3skn_A-B_tcr.pdb	3skn_E-F_tcr.pdb	alpha_chain	3	1.0744851383337048
3sjv_D-E-C-A-B_tcr_pmhc	3skn_A-B_tcr.pdb	3skn_E-F_tcr.pdb	beta_chain	1	0.6657838237746552
3sjv_D-E-C-A-B_tcr_pmhc	3skn_A-B_tcr.pdb	3skn_E-F_tcr.pdb	beta_chain	2	0.6046920014905667
3sjv_D-E-C-A-B_tcr_pmhc	3skn_A-B_tcr.pdb	3skn_E-F_tcr.pdb	beta_chain	3	0.6527062369996023
3sjv_D-E-C-A-B_tcr_pmhc	3skn_A-B_tcr.pdb	3skn_G-H_tcr.pdb	alpha_chain	1	0.28679333441812527
3sjv_D-E-C-A-B_tcr_pmhc	3skn_A-B_tcr.pdb	3skn_G-H_tcr.pdb	alpha_chain	2	0.5003747095927213
3sjv_D-E-C-A-B_tcr_pmhc	3skn_A-B_tcr.pdb	3skn_G-H_tcr.pdb	alpha_chain	3	0.9705563481838656
3sjv_D-E-C-A-B_tcr_pmhc	3skn_A-B_tcr.pdb	3skn_G-H_tcr.pdb	beta_chain	1	0.7193800803469608
3sjv_D-E-C-A-B_tcr_pmhc	3skn_A-B_tcr.pdb	3skn_G-H_tcr.pdb	beta_chain	2	0.6999241923237116
3sjv_D-E-C-A-B_tcr_pmhc	3skn_A-B_tcr.pdb	3skn_G-H_tcr.pdb	beta_chain	3	0.5461930436293481
3sjv_D-E-C-A-B_tcr_pmhc	3skn_C-D_tcr.pdb	3skn_E-F_tcr.pdb	alpha_chain	1	1.198411726689399
3sjv_D-E-C-A-B_tcr_pmhc	3skn_C-D_tcr.pdb	3skn_E-F_tcr.pdb	alpha_chain	2	1.811421969061874
3sjv_D-E-C-A-B_tcr_pmhc	3skn_C-D_tcr.pdb	3skn_E-F_tcr.pdb	alpha_chain	3	1.3964291738215724
3sjv_D-E-C-A-B_tcr_pmhc	3skn_C-D_tcr.pdb	3skn_E-F_tcr.pdb	beta_chain	1	0.7767017123709731
3sjv_D-E-C-A-B_tcr_pmhc	3skn_C-D_tcr.pdb	3skn_E-F_tcr.pdb	beta_chain	2	0.7703876188863203
3sjv_D-E-C-A-B_tcr_pmhc	3skn_C-D_tcr.pdb	3skn_E-F_tcr.pdb	beta_chain	3	1.090816208167077
3sjv_D-E-C-A-B_tcr_pmhc	3skn_C-D_tcr.pdb	3skn_G-H_tcr.pdb	alpha_chain	1	0.9995593404095632
3sjv_D-E-C-A-B_tcr_pmhc	3skn_C-D_tcr.pdb	3skn_G-H_tcr.pdb	alpha_chain	2	1.1602525371659391
3sjv_D-E-C-A-B_tcr_pmhc	3skn_C-D_tcr.pdb	3skn_G-H_tcr.pdb	alpha_chain	3	1.3408515251510884
3sjv_D-E-C-A-B_tcr_pmhc	3skn_C-D_tcr.pdb	3skn_G-H_tcr.pdb	beta_chain	1	0.6678146075072031
3sjv_D-E-C-A-B_tcr_pmhc	3skn_C-D_tcr.pdb	3skn_G-H_tcr.pdb	beta_chain	2	0.9062062173331927
3sjv_D-E-C-A-B_tcr_pmhc	3skn_C-D_tcr.pdb	3skn_G-H_tcr.pdb	beta_chain	3	1.1037117747936647
3sjv_D-E-C-A-B_tcr_pmhc	3skn_E-F_tcr.pdb	3skn_G-H_tcr.pdb	alpha_chain	1	0.5834513333032444
3sjv_D-E-C-A-B_tcr_pmhc	3skn_E-F_tcr.pdb	3skn_G-H_tcr.pdb	alpha_chain	2	0.7785140332710768
3sjv_D-E-C-A-B_tcr_pmhc	3skn_E-F_tcr.pdb	3skn_G-H_tcr.pdb	alpha_chain	3	0.5108519232615257
3sjv_D-E-C-A-B_tcr_pmhc	3skn_E-F_tcr.pdb	3skn_G-H_tcr.pdb	beta_chain	1	0.4749925262569922
3sjv_D-E-C-A-B_tcr_pmhc	3skn_E-F_tcr.pdb	3skn_G-H_tcr.pdb	beta_chain	2	0.6258543826908413
3sjv_D-E-C-A-B_tcr_pmhc	3skn_E-F_tcr.pdb	3skn_G-H_tcr.pdb	beta_chain	3	0.630286190407327
6amu_D-E-C-A-B_tcr_pmhc	3qeu_A-B_tcr.pdb	3qeu_D-E_tcr.pdb	alpha_chain	1	2.038470566380589
6amu_D-E-C-A-B_tcr_pmhc	3qeu_A-B_tcr.pdb	3qeu_D-E_tcr.pdb	alpha_chain	2	0.9527302871222261
6amu_D-E-C-A-B_tcr_pmhc	3qeu_A-B_tcr.pdb	3qeu_D-E_tcr.pdb	alpha_chain	3	1.4938761160149796
6amu_D-E-C-A-B_tcr_pmhc	3qeu_A-B_tcr.pdb	3qeu_D-E_tcr.pdb	beta_chain	1	0.4684328660544645
6amu_D-E-C-A-B_tcr_pmhc	3qeu_A-B_tcr.pdb	3qeu_D-E_tcr.pdb	beta_chain	2	1.0320984893248641
6amu_D-E-C-A-B_tcr_pmhc	3qeu_A-B_tcr.pdb	3qeu_D-E_tcr.pdb	beta_chain	3	0.6375362200049356
6amu_D-E-C-A-B_tcr_pmhc	3qeu_A-B_tcr.pdb	6amu_D-E-C-A-B_tcr_pmhc.pdb	alpha_chain	1	1.8640899701105274
6amu_D-E-C-A-B_tcr_pmhc	3qeu_A-B_tcr.pdb	6amu_D-E-C-A-B_tcr_pmhc.pdb	alpha_chain	2	1.692092479249681
6amu_D-E-C-A-B_tcr_pmhc	3qeu_A-B_tcr.pdb	6amu_D-E-C-A-B_tcr_pmhc.pdb	alpha_chain	3	0.8634925882716078
6amu_D-E-C-A-B_tcr_pmhc	3qeu_A-B_tcr.pdb	6amu_D-E-C-A-B_tcr_pmhc.pdb	beta_chain	1	0.5554276280488758
6amu_D-E-C-A-B_tcr_pmhc	3qeu_A-B_tcr.pdb	6amu_D-E-C-A-B_tcr_pmhc.pdb	beta_chain	2	0.9804975565157382
6amu_D-E-C-A-B_tcr_pmhc	3qeu_A-B_tcr.pdb	6amu_D-E-C-A-B_tcr_pmhc.pdb	beta_chain	3	0.5334606571503403
6amu_D-E-C-A-B_tcr_pmhc	3qeu_D-E_tcr.pdb	6amu_D-E-C-A-B_tcr_pmhc.pdb	alpha_chain	1	2.10278874354986
6amu_D-E-C-A-B_tcr_pmhc	3qeu_D-E_tcr.pdb	6amu_D-E-C-A-B_tcr_pmhc.pdb	alpha_chain	2	0.8188592420760322
6amu_D-E-C-A-B_tcr_pmhc	3qeu_D-E_tcr.pdb	6amu_D-E-C-A-B_tcr_pmhc.pdb	alpha_chain	3	1.4094373877544186
6amu_D-E-C-A-B_tcr_pmhc	3qeu_D-E_tcr.pdb	6amu_D-E-C-A-B_tcr_pmhc.pdb	beta_chain	1	0.8327001861414465
6amu_D-E-C-A-B_tcr_pmhc	3qeu_D-E_tcr.pdb	6amu_D-E-C-A-B_tcr_pmhc.pdb	beta_chain	2	0.7855059409917493
6amu_D-E-C-A-B_tcr_pmhc	3qeu_D-E_tcr.pdb	6amu_D-E-C-A-B_tcr_pmhc.pdb	beta_chain	3	1.07969952680448
3pwp_D-E-C-A-B_tcr_pmhc	3pwp_D-E-C-A-B_tcr_pmhc.pdb	3qh3_A-B_tcr.pdb	alpha_chain	1	0.9473952228786745
3pwp_D-E-C-A-B_tcr_pmhc	3pwp_D-E-C-A-B_tcr_pmhc.pdb	3qh3_A-B_tcr.pdb	alpha_chain	2	1.4547539597242323
3pwp_D-E-C-A-B_tcr_pmhc	3pwp_D-E-C-A-B_tcr_pmhc.pdb	3qh3_A-B_tcr.pdb	alpha_chain	3	2.787247868744038
3pwp_D-E-C-A-B_tcr_pmhc	3pwp_D-E-C-A-B_tcr_pmhc.pdb	3qh3_A-B_tcr.pdb	beta_chain	1	2.2261309822200492
3pwp_D-E-C-A-B_tcr_pmhc	3pwp_D-E-C-A-B_tcr_pmhc.pdb	3qh3_A-B_tcr.pdb	beta_chain	2	1.1965734063009537
3pwp_D-E-C-A-B_tcr_pmhc	3pwp_D-E-C-A-B_tcr_pmhc.pdb	3qh3_A-B_tcr.pdb	beta_chain	3	1.8546157620919759
3pwp_D-E-C-A-B_tcr_pmhc	3pwp_D-E-C-A-B_tcr_pmhc.pdb	7amp_A-B_tcr.pdb	alpha_chain	1	0.6330842821720765
3pwp_D-E-C-A-B_tcr_pmhc	3pwp_D-E-C-A-B_tcr_pmhc.pdb	7amp_A-B_tcr.pdb	alpha_chain	2	0.5816327950978465
3pwp_D-E-C-A-B_tcr_pmhc	3pwp_D-E-C-A-B_tcr_pmhc.pdb	7amp_A-B_tcr.pdb	alpha_chain	3	1.085525815194897
3pwp_D-E-C-A-B_tcr_pmhc	3pwp_D-E-C-A-B_tcr_pmhc.pdb	7amp_A-B_tcr.pdb	beta_chain	1	1.0877104623933707
3pwp_D-E-C-A-B_tcr_pmhc	3pwp_D-E-C-A-B_tcr_pmhc.pdb	7amp_A-B_tcr.pdb	beta_chain	2	0.7545875529055593
3pwp_D-E-C-A-B_tcr_pmhc	3pwp_D-E-C-A-B_tcr_pmhc.pdb	7amp_A-B_tcr.pdb	beta_chain	3	2.574053074849634
3pwp_D-E-C-A-B_tcr_pmhc	3qh3_A-B_tcr.pdb	7amp_A-B_tcr.pdb	alpha_chain	1	0.9616534372284712
3pwp_D-E-C-A-B_tcr_pmhc	3qh3_A-B_tcr.pdb	7amp_A-B_tcr.pdb	alpha_chain	2	1.4439483052842763
3pwp_D-E-C-A-B_tcr_pmhc	3qh3_A-B_tcr.pdb	7amp_A-B_tcr.pdb	alpha_chain	3	2.7000489599938065
3pwp_D-E-C-A-B_tcr_pmhc	3qh3_A-B_tcr.pdb	7amp_A-B_tcr.pdb	beta_chain	1	1.8421508624431393
3pwp_D-E-C-A-B_tcr_pmhc	3qh3_A-B_tcr.pdb	7amp_A-B_tcr.pdb	beta_chain	2	1.4155532340160624
3pwp_D-E-C-A-B_tcr_pmhc	3qh3_A-B_tcr.pdb	7amp_A-B_tcr.pdb	beta_chain	3	3.072342184718362
3h9s_D-E-C-A-B_tcr_pmhc	3h9s_D-E-C-A-B_tcr_pmhc.pdb	3qh3_A-B_tcr.pdb	alpha_chain	1	0.7917899553122238
3h9s_D-E-C-A-B_tcr_pmhc	3h9s_D-E-C-A-B_tcr_pmhc.pdb	3qh3_A-B_tcr.pdb	alpha_chain	2	1.4208937328315583
3h9s_D-E-C-A-B_tcr_pmhc	3h9s_D-E-C-A-B_tcr_pmhc.pdb	3qh3_A-B_tcr.pdb	alpha_chain	3	2.7770647110016915
3h9s_D-E-C-A-B_tcr_pmhc	3h9s_D-E-C-A-B_tcr_pmhc.pdb	3qh3_A-B_tcr.pdb	beta_chain	1	2.1672483360242776
3h9s_D-E-C-A-B_tcr_pmhc	3h9s_D-E-C-A-B_tcr_pmhc.pdb	3qh3_A-B_tcr.pdb	beta_chain	2	1.2572642920245527
3h9s_D-E-C-A-B_tcr_pmhc	3h9s_D-E-C-A-B_tcr_pmhc.pdb	3qh3_A-B_tcr.pdb	beta_chain	3	1.8856956228784267
3h9s_D-E-C-A-B_tcr_pmhc	3h9s_D-E-C-A-B_tcr_pmhc.pdb	7amp_A-B_tcr.pdb	alpha_chain	1	0.7027764877019342
3h9s_D-E-C-A-B_tcr_pmhc	3h9s_D-E-C-A-B_tcr_pmhc.pdb	7amp_A-B_tcr.pdb	alpha_chain	2	0.45685008481995504
3h9s_D-E-C-A-B_tcr_pmhc	3h9s_D-E-C-A-B_tcr_pmhc.pdb	7amp_A-B_tcr.pdb	alpha_chain	3	0.9962918520922746
3h9s_D-E-C-A-B_tcr_pmhc	3h9s_D-E-C-A-B_tcr_pmhc.pdb	7amp_A-B_tcr.pdb	beta_chain	1	1.071754052943118
3h9s_D-E-C-A-B_tcr_pmhc	3h9s_D-E-C-A-B_tcr_pmhc.pdb	7amp_A-B_tcr.pdb	beta_chain	2	0.7241618430986267
3h9s_D-E-C-A-B_tcr_pmhc	3h9s_D-E-C-A-B_tcr_pmhc.pdb	7amp_A-B_tcr.pdb	beta_chain	3	2.8949199933430187
3h9s_D-E-C-A-B_tcr_pmhc	3qh3_A-B_tcr.pdb	7amp_A-B_tcr.pdb	alpha_chain	1	0.9907910770355846
3h9s_D-E-C-A-B_tcr_pmhc	3qh3_A-B_tcr.pdb	7amp_A-B_tcr.pdb	alpha_chain	2	1.485130381481707
3h9s_D-E-C-A-B_tcr_pmhc	3qh3_A-B_tcr.pdb	7amp_A-B_tcr.pdb	alpha_chain	3	2.712656715204756
3h9s_D-E-C-A-B_tcr_pmhc	3qh3_A-B_tcr.pdb	7amp_A-B_tcr.pdb	beta_chain	1	1.8173724164298302
3h9s_D-E-C-A-B_tcr_pmhc	3qh3_A-B_tcr.pdb	7amp_A-B_tcr.pdb	beta_chain	2	1.3925593195025245
3h9s_D-E-C-A-B_tcr_pmhc	3qh3_A-B_tcr.pdb	7amp_A-B_tcr.pdb	beta_chain	3	3.0525103778927365
2bnr_D-E-C-A-B_tcr_pmhc	2bnr_D-E-C-A-B_tcr_pmhc.pdb	2bnu_A-B_tcr.pdb	alpha_chain	1	1.005819773451817
2bnr_D-E-C-A-B_tcr_pmhc	2bnr_D-E-C-A-B_tcr_pmhc.pdb	2bnu_A-B_tcr.pdb	alpha_chain	2	0.6660379922668506
2bnr_D-E-C-A-B_tcr_pmhc	2bnr_D-E-C-A-B_tcr_pmhc.pdb	2bnu_A-B_tcr.pdb	alpha_chain	3	1.5109072350998
2bnr_D-E-C-A-B_tcr_pmhc	2bnr_D-E-C-A-B_tcr_pmhc.pdb	2bnu_A-B_tcr.pdb	beta_chain	1	0.7150912878786877
2bnr_D-E-C-A-B_tcr_pmhc	2bnr_D-E-C-A-B_tcr_pmhc.pdb	2bnu_A-B_tcr.pdb	beta_chain	2	0.619816874837507
2bnr_D-E-C-A-B_tcr_pmhc	2bnr_D-E-C-A-B_tcr_pmhc.pdb	2bnu_A-B_tcr.pdb	beta_chain	3	0.8625154587986622
6eqb_D-E-C-A-B_tcr_pmhc	4jfh_D-E_tcr.pdb	6eqb_D-E-C-A-B_tcr_pmhc.pdb	alpha_chain	1	1.8536677381163356
6eqb_D-E-C-A-B_tcr_pmhc	4jfh_D-E_tcr.pdb	6eqb_D-E-C-A-B_tcr_pmhc.pdb	alpha_chain	2	0.7420637888124354
6eqb_D-E-C-A-B_tcr_pmhc	4jfh_D-E_tcr.pdb	6eqb_D-E-C-A-B_tcr_pmhc.pdb	alpha_chain	3	1.5304136877183099
6eqb_D-E-C-A-B_tcr_pmhc	4jfh_D-E_tcr.pdb	6eqb_D-E-C-A-B_tcr_pmhc.pdb	beta_chain	1	0.4991985660369364
6eqb_D-E-C-A-B_tcr_pmhc	4jfh_D-E_tcr.pdb	6eqb_D-E-C-A-B_tcr_pmhc.pdb	beta_chain	2	3.9837485174142206
6eqb_D-E-C-A-B_tcr_pmhc	4jfh_D-E_tcr.pdb	6eqb_D-E-C-A-B_tcr_pmhc.pdb	beta_chain	3	3.354866038251808
4jfe_D-E-C-A-B_tcr_pmhc	4jfe_D-E-C-A-B_tcr_pmhc.pdb	4jfh_D-E_tcr.pdb	alpha_chain	1	1.6750085945053137
4jfe_D-E-C-A-B_tcr_pmhc	4jfe_D-E-C-A-B_tcr_pmhc.pdb	4jfh_D-E_tcr.pdb	alpha_chain	2	0.6411813965901795
4jfe_D-E-C-A-B_tcr_pmhc	4jfe_D-E-C-A-B_tcr_pmhc.pdb	4jfh_D-E_tcr.pdb	alpha_chain	3	1.594057985492093
4jfe_D-E-C-A-B_tcr_pmhc	4jfe_D-E-C-A-B_tcr_pmhc.pdb	4jfh_D-E_tcr.pdb	beta_chain	1	0.38862546236704504
4jfe_D-E-C-A-B_tcr_pmhc	4jfe_D-E-C-A-B_tcr_pmhc.pdb	4jfh_D-E_tcr.pdb	beta_chain	2	3.863930518267636
4jfe_D-E-C-A-B_tcr_pmhc	4jfe_D-E-C-A-B_tcr_pmhc.pdb	4jfh_D-E_tcr.pdb	beta_chain	3	3.3151677385338116
2f54_D-E-C-A-B_tcr_pmhc	2bnu_A-B_tcr.pdb	2f54_D-E-C-A-B_tcr_pmhc.pdb	alpha_chain	1	1.1406060340888964
2f54_D-E-C-A-B_tcr_pmhc	2bnu_A-B_tcr.pdb	2f54_D-E-C-A-B_tcr_pmhc.pdb	alpha_chain	2	1.1986598320028665
2f54_D-E-C-A-B_tcr_pmhc	2bnu_A-B_tcr.pdb	2f54_D-E-C-A-B_tcr_pmhc.pdb	alpha_chain	3	1.6133162632864693
2f54_D-E-C-A-B_tcr_pmhc	2bnu_A-B_tcr.pdb	2f54_D-E-C-A-B_tcr_pmhc.pdb	beta_chain	1	1.085686004330903
2f54_D-E-C-A-B_tcr_pmhc	2bnu_A-B_tcr.pdb	2f54_D-E-C-A-B_tcr_pmhc.pdb	beta_chain	2	0.6304951757679578
2f54_D-E-C-A-B_tcr_pmhc	2bnu_A-B_tcr.pdb	2f54_D-E-C-A-B_tcr_pmhc.pdb	beta_chain	3	0.8763949238214472
4qrp_D-E-C-A-B_tcr_pmhc	4qrp_D-E-C-A-B_tcr_pmhc.pdb	4qrp_K-L_tcr.pdb	alpha_chain	1	1.2673927305035853
4qrp_D-E-C-A-B_tcr_pmhc	4qrp_D-E-C-A-B_tcr_pmhc.pdb	4qrp_K-L_tcr.pdb	alpha_chain	2	0.7369413380414248
4qrp_D-E-C-A-B_tcr_pmhc	4qrp_D-E-C-A-B_tcr_pmhc.pdb	4qrp_K-L_tcr.pdb	alpha_chain	3	2.7474579887597916
4qrp_D-E-C-A-B_tcr_pmhc	4qrp_D-E-C-A-B_tcr_pmhc.pdb	4qrp_K-L_tcr.pdb	beta_chain	1	0.37246952895505453
4qrp_D-E-C-A-B_tcr_pmhc	4qrp_D-E-C-A-B_tcr_pmhc.pdb	4qrp_K-L_tcr.pdb	beta_chain	2	0.909568624861991
4qrp_D-E-C-A-B_tcr_pmhc	4qrp_D-E-C-A-B_tcr_pmhc.pdb	4qrp_K-L_tcr.pdb	beta_chain	3	0.6551462256039309
2ckb_A-B-P-H-L_tcr_pmhc	1tcr_A-B_tcr.pdb	2ckb_A-B-P-H-L_tcr_pmhc.pdb	alpha_chain	1	2.70397772580816
2ckb_A-B-P-H-L_tcr_pmhc	1tcr_A-B_tcr.pdb	2ckb_A-B-P-H-L_tcr_pmhc.pdb	alpha_chain	2	0.7522485044850539
2ckb_A-B-P-H-L_tcr_pmhc	1tcr_A-B_tcr.pdb	2ckb_A-B-P-H-L_tcr_pmhc.pdb	alpha_chain	3	2.538051841472117
2ckb_A-B-P-H-L_tcr_pmhc	1tcr_A-B_tcr.pdb	2ckb_A-B-P-H-L_tcr_pmhc.pdb	beta_chain	1	0.6544843772008612
2ckb_A-B-P-H-L_tcr_pmhc	1tcr_A-B_tcr.pdb	2ckb_A-B-P-H-L_tcr_pmhc.pdb	beta_chain	2	1.0659998045653356
2ckb_A-B-P-H-L_tcr_pmhc	1tcr_A-B_tcr.pdb	2ckb_A-B-P-H-L_tcr_pmhc.pdb	beta_chain	3	1.1389049443312727
5c0c_I-J-C-A-B_tcr_pmhc	3utp_D-E_tcr.pdb	3utp_K-L_tcr.pdb	alpha_chain	1	0.7311620602392692
5c0c_I-J-C-A-B_tcr_pmhc	3utp_D-E_tcr.pdb	3utp_K-L_tcr.pdb	alpha_chain	2	0.8637129876295693
5c0c_I-J-C-A-B_tcr_pmhc	3utp_D-E_tcr.pdb	3utp_K-L_tcr.pdb	alpha_chain	3	1.003580748212029
5c0c_I-J-C-A-B_tcr_pmhc	3utp_D-E_tcr.pdb	3utp_K-L_tcr.pdb	beta_chain	1	1.2211785086546516
5c0c_I-J-C-A-B_tcr_pmhc	3utp_D-E_tcr.pdb	3utp_K-L_tcr.pdb	beta_chain	2	0.4409317312993765
5c0c_I-J-C-A-B_tcr_pmhc	3utp_D-E_tcr.pdb	3utp_K-L_tcr.pdb	beta_chain	3	1.5855590046235595
5c0c_I-J-C-A-B_tcr_pmhc	3utp_D-E_tcr.pdb	5c0c_I-J-C-A-B_tcr_pmhc.pdb	alpha_chain	1	0.42441444956551416
5c0c_I-J-C-A-B_tcr_pmhc	3utp_D-E_tcr.pdb	5c0c_I-J-C-A-B_tcr_pmhc.pdb	alpha_chain	2	1.229584957075625
5c0c_I-J-C-A-B_tcr_pmhc	3utp_D-E_tcr.pdb	5c0c_I-J-C-A-B_tcr_pmhc.pdb	alpha_chain	3	0.9307796585268036
5c0c_I-J-C-A-B_tcr_pmhc	3utp_D-E_tcr.pdb	5c0c_I-J-C-A-B_tcr_pmhc.pdb	beta_chain	1	1.1346688724028686
5c0c_I-J-C-A-B_tcr_pmhc	3utp_D-E_tcr.pdb	5c0c_I-J-C-A-B_tcr_pmhc.pdb	beta_chain	2	0.32274357726632746
5c0c_I-J-C-A-B_tcr_pmhc	3utp_D-E_tcr.pdb	5c0c_I-J-C-A-B_tcr_pmhc.pdb	beta_chain	3	1.1437959124274384
5c0c_I-J-C-A-B_tcr_pmhc	3utp_K-L_tcr.pdb	5c0c_I-J-C-A-B_tcr_pmhc.pdb	alpha_chain	1	0.7328587289967059
5c0c_I-J-C-A-B_tcr_pmhc	3utp_K-L_tcr.pdb	5c0c_I-J-C-A-B_tcr_pmhc.pdb	alpha_chain	2	0.9271141830073217
5c0c_I-J-C-A-B_tcr_pmhc	3utp_K-L_tcr.pdb	5c0c_I-J-C-A-B_tcr_pmhc.pdb	alpha_chain	3	1.2402153771898567
5c0c_I-J-C-A-B_tcr_pmhc	3utp_K-L_tcr.pdb	5c0c_I-J-C-A-B_tcr_pmhc.pdb	beta_chain	1	0.5053702603042642
5c0c_I-J-C-A-B_tcr_pmhc	3utp_K-L_tcr.pdb	5c0c_I-J-C-A-B_tcr_pmhc.pdb	beta_chain	2	0.44306512877152815
5c0c_I-J-C-A-B_tcr_pmhc	3utp_K-L_tcr.pdb	5c0c_I-J-C-A-B_tcr_pmhc.pdb	beta_chain	3	0.6163937024569369
3d39_D-E-C-A-B_tcr_pmhc	3d39_D-E-C-A-B_tcr_pmhc.pdb	3qh3_A-B_tcr.pdb	alpha_chain	1	0.7554576151799205
3d39_D-E-C-A-B_tcr_pmhc	3d39_D-E-C-A-B_tcr_pmhc.pdb	3qh3_A-B_tcr.pdb	alpha_chain	2	1.5240060695417195
3d39_D-E-C-A-B_tcr_pmhc	3d39_D-E-C-A-B_tcr_pmhc.pdb	3qh3_A-B_tcr.pdb	alpha_chain	3	2.820963024636026
3d39_D-E-C-A-B_tcr_pmhc	3d39_D-E-C-A-B_tcr_pmhc.pdb	3qh3_A-B_tcr.pdb	beta_chain	1	2.3816094138208306
3d39_D-E-C-A-B_tcr_pmhc	3d39_D-E-C-A-B_tcr_pmhc.pdb	3qh3_A-B_tcr.pdb	beta_chain	2	1.1977207347012633
3d39_D-E-C-A-B_tcr_pmhc	3d39_D-E-C-A-B_tcr_pmhc.pdb	3qh3_A-B_tcr.pdb	beta_chain	3	1.7602030727000952
3d39_D-E-C-A-B_tcr_pmhc	3d39_D-E-C-A-B_tcr_pmhc.pdb	7amp_A-B_tcr.pdb	alpha_chain	1	0.6486239922584837
3d39_D-E-C-A-B_tcr_pmhc	3d39_D-E-C-A-B_tcr_pmhc.pdb	7amp_A-B_tcr.pdb	alpha_chain	2	0.6227164616955831
3d39_D-E-C-A-B_tcr_pmhc	3d39_D-E-C-A-B_tcr_pmhc.pdb	7amp_A-B_tcr.pdb	alpha_chain	3	1.0850973039736618
3d39_D-E-C-A-B_tcr_pmhc	3d39_D-E-C-A-B_tcr_pmhc.pdb	7amp_A-B_tcr.pdb	beta_chain	1	1.2182270108645594
3d39_D-E-C-A-B_tcr_pmhc	3d39_D-E-C-A-B_tcr_pmhc.pdb	7amp_A-B_tcr.pdb	beta_chain	2	0.7283930658190906
3d39_D-E-C-A-B_tcr_pmhc	3d39_D-E-C-A-B_tcr_pmhc.pdb	7amp_A-B_tcr.pdb	beta_chain	3	2.5729658088617167
3d39_D-E-C-A-B_tcr_pmhc	3qh3_A-B_tcr.pdb	7amp_A-B_tcr.pdb	alpha_chain	1	0.9598329064651479
3d39_D-E-C-A-B_tcr_pmhc	3qh3_A-B_tcr.pdb	7amp_A-B_tcr.pdb	alpha_chain	2	1.4500892070260136
3d39_D-E-C-A-B_tcr_pmhc	3qh3_A-B_tcr.pdb	7amp_A-B_tcr.pdb	alpha_chain	3	2.6987617362581138
3d39_D-E-C-A-B_tcr_pmhc	3qh3_A-B_tcr.pdb	7amp_A-B_tcr.pdb	beta_chain	1	1.8335847812413804
3d39_D-E-C-A-B_tcr_pmhc	3qh3_A-B_tcr.pdb	7amp_A-B_tcr.pdb	beta_chain	2	1.4130793796999985
3d39_D-E-C-A-B_tcr_pmhc	3qh3_A-B_tcr.pdb	7amp_A-B_tcr.pdb	beta_chain	3	3.0640921662984337
5nmg_D-E-C-A-B_tcr_pmhc	5nmd_A-B_tcr.pdb	5nmd_C-D_tcr.pdb	alpha_chain	1	0.22312982020937214
5nmg_D-E-C-A-B_tcr_pmhc	5nmd_A-B_tcr.pdb	5nmd_C-D_tcr.pdb	alpha_chain	2	0.5213217576506858
5nmg_D-E-C-A-B_tcr_pmhc	5nmd_A-B_tcr.pdb	5nmd_C-D_tcr.pdb	alpha_chain	3	2.5176859505217375
5nmg_D-E-C-A-B_tcr_pmhc	5nmd_A-B_tcr.pdb	5nmd_C-D_tcr.pdb	beta_chain	1	0.3685755010849194
5nmg_D-E-C-A-B_tcr_pmhc	5nmd_A-B_tcr.pdb	5nmd_C-D_tcr.pdb	beta_chain	2	0.8731220800476105
5nmg_D-E-C-A-B_tcr_pmhc	5nmd_A-B_tcr.pdb	5nmd_C-D_tcr.pdb	beta_chain	3	1.3310032784605483
5nmg_D-E-C-A-B_tcr_pmhc	5nmd_A-B_tcr.pdb	5nmg_D-E-C-A-B_tcr_pmhc.pdb	alpha_chain	1	0.9193416349032968
5nmg_D-E-C-A-B_tcr_pmhc	5nmd_A-B_tcr.pdb	5nmg_D-E-C-A-B_tcr_pmhc.pdb	alpha_chain	2	0.7350209180696835
5nmg_D-E-C-A-B_tcr_pmhc	5nmd_A-B_tcr.pdb	5nmg_D-E-C-A-B_tcr_pmhc.pdb	alpha_chain	3	2.447241173982728
5nmg_D-E-C-A-B_tcr_pmhc	5nmd_A-B_tcr.pdb	5nmg_D-E-C-A-B_tcr_pmhc.pdb	beta_chain	1	1.3178986873049086
5nmg_D-E-C-A-B_tcr_pmhc	5nmd_A-B_tcr.pdb	5nmg_D-E-C-A-B_tcr_pmhc.pdb	beta_chain	2	1.6481196103438607
5nmg_D-E-C-A-B_tcr_pmhc	5nmd_A-B_tcr.pdb	5nmg_D-E-C-A-B_tcr_pmhc.pdb	beta_chain	3	1.740259580950758
5nmg_D-E-C-A-B_tcr_pmhc	5nmd_C-D_tcr.pdb	5nmg_D-E-C-A-B_tcr_pmhc.pdb	alpha_chain	1	0.9453612404790039
5nmg_D-E-C-A-B_tcr_pmhc	5nmd_C-D_tcr.pdb	5nmg_D-E-C-A-B_tcr_pmhc.pdb	alpha_chain	2	1.042133168873665
5nmg_D-E-C-A-B_tcr_pmhc	5nmd_C-D_tcr.pdb	5nmg_D-E-C-A-B_tcr_pmhc.pdb	alpha_chain	3	0.5616852078587015
5nmg_D-E-C-A-B_tcr_pmhc	5nmd_C-D_tcr.pdb	5nmg_D-E-C-A-B_tcr_pmhc.pdb	beta_chain	1	1.0815411920033384
5nmg_D-E-C-A-B_tcr_pmhc	5nmd_C-D_tcr.pdb	5nmg_D-E-C-A-B_tcr_pmhc.pdb	beta_chain	2	0.8422569877022885
5nmg_D-E-C-A-B_tcr_pmhc	5nmd_C-D_tcr.pdb	5nmg_D-E-C-A-B_tcr_pmhc.pdb	beta_chain	3	1.0033054007991418
3vxr_D-E-C-A-B_tcr_pmhc	3vxq_A-B_tcr.pdb	3vxq_D-E_tcr.pdb	alpha_chain	1	0.8005080418084507
3vxr_D-E-C-A-B_tcr_pmhc	3vxq_A-B_tcr.pdb	3vxq_D-E_tcr.pdb	alpha_chain	2	0.6618853213143713
3vxr_D-E-C-A-B_tcr_pmhc	3vxq_A-B_tcr.pdb	3vxq_D-E_tcr.pdb	alpha_chain	3	0.9490019518133007
3vxr_D-E-C-A-B_tcr_pmhc	3vxq_A-B_tcr.pdb	3vxq_D-E_tcr.pdb	beta_chain	1	0.6279814885806748
3vxr_D-E-C-A-B_tcr_pmhc	3vxq_A-B_tcr.pdb	3vxq_D-E_tcr.pdb	beta_chain	2	0.420800922844362
3vxr_D-E-C-A-B_tcr_pmhc	3vxq_A-B_tcr.pdb	3vxq_D-E_tcr.pdb	beta_chain	3	0.4513736357951242
3vxr_D-E-C-A-B_tcr_pmhc	3vxq_A-B_tcr.pdb	3vxr_D-E-C-A-B_tcr_pmhc.pdb	alpha_chain	1	0.4227688986511033
3vxr_D-E-C-A-B_tcr_pmhc	3vxq_A-B_tcr.pdb	3vxr_D-E-C-A-B_tcr_pmhc.pdb	alpha_chain	2	1.0686571513553154
3vxr_D-E-C-A-B_tcr_pmhc	3vxq_A-B_tcr.pdb	3vxr_D-E-C-A-B_tcr_pmhc.pdb	alpha_chain	3	0.7775714670457221
3vxr_D-E-C-A-B_tcr_pmhc	3vxq_A-B_tcr.pdb	3vxr_D-E-C-A-B_tcr_pmhc.pdb	beta_chain	1	0.5755296690875283
3vxr_D-E-C-A-B_tcr_pmhc	3vxq_A-B_tcr.pdb	3vxr_D-E-C-A-B_tcr_pmhc.pdb	beta_chain	2	0.4506136094260799
3vxr_D-E-C-A-B_tcr_pmhc	3vxq_A-B_tcr.pdb	3vxr_D-E-C-A-B_tcr_pmhc.pdb	beta_chain	3	0.8554294243244152
3vxr_D-E-C-A-B_tcr_pmhc	3vxq_D-E_tcr.pdb	3vxr_D-E-C-A-B_tcr_pmhc.pdb	alpha_chain	1	0.6615735660781294
3vxr_D-E-C-A-B_tcr_pmhc	3vxq_D-E_tcr.pdb	3vxr_D-E-C-A-B_tcr_pmhc.pdb	alpha_chain	2	1.193965302199835
3vxr_D-E-C-A-B_tcr_pmhc	3vxq_D-E_tcr.pdb	3vxr_D-E-C-A-B_tcr_pmhc.pdb	alpha_chain	3	0.7786628106743462
3vxr_D-E-C-A-B_tcr_pmhc	3vxq_D-E_tcr.pdb	3vxr_D-E-C-A-B_tcr_pmhc.pdb	beta_chain	1	0.8052688060517434
3vxr_D-E-C-A-B_tcr_pmhc	3vxq_D-E_tcr.pdb	3vxr_D-E-C-A-B_tcr_pmhc.pdb	beta_chain	2	0.3987968885702764
3vxr_D-E-C-A-B_tcr_pmhc	3vxq_D-E_tcr.pdb	3vxr_D-E-C-A-B_tcr_pmhc.pdb	beta_chain	3	1.0414493070192656
1qrn_D-E-C-A-B_tcr_pmhc	1qrn_D-E-C-A-B_tcr_pmhc.pdb	3qh3_A-B_tcr.pdb	alpha_chain	1	0.9567740067539464
1qrn_D-E-C-A-B_tcr_pmhc	1qrn_D-E-C-A-B_tcr_pmhc.pdb	3qh3_A-B_tcr.pdb	alpha_chain	2	1.6648224755210392
1qrn_D-E-C-A-B_tcr_pmhc	1qrn_D-E-C-A-B_tcr_pmhc.pdb	3qh3_A-B_tcr.pdb	alpha_chain	3	2.830651450879045
1qrn_D-E-C-A-B_tcr_pmhc	1qrn_D-E-C-A-B_tcr_pmhc.pdb	3qh3_A-B_tcr.pdb	beta_chain	1	2.1711386413584917
1qrn_D-E-C-A-B_tcr_pmhc	1qrn_D-E-C-A-B_tcr_pmhc.pdb	3qh3_A-B_tcr.pdb	beta_chain	2	1.3929652125352352
1qrn_D-E-C-A-B_tcr_pmhc	1qrn_D-E-C-A-B_tcr_pmhc.pdb	3qh3_A-B_tcr.pdb	beta_chain	3	1.7731607271439649
1qrn_D-E-C-A-B_tcr_pmhc	1qrn_D-E-C-A-B_tcr_pmhc.pdb	7amp_A-B_tcr.pdb	alpha_chain	1	0.8688924943090873
1qrn_D-E-C-A-B_tcr_pmhc	1qrn_D-E-C-A-B_tcr_pmhc.pdb	7amp_A-B_tcr.pdb	alpha_chain	2	1.180206179021276
1qrn_D-E-C-A-B_tcr_pmhc	1qrn_D-E-C-A-B_tcr_pmhc.pdb	7amp_A-B_tcr.pdb	alpha_chain	3	1.2095013059484099
1qrn_D-E-C-A-B_tcr_pmhc	1qrn_D-E-C-A-B_tcr_pmhc.pdb	7amp_A-B_tcr.pdb	beta_chain	1	1.0689031761576906
1qrn_D-E-C-A-B_tcr_pmhc	1qrn_D-E-C-A-B_tcr_pmhc.pdb	7amp_A-B_tcr.pdb	beta_chain	2	0.7581433186849749
1qrn_D-E-C-A-B_tcr_pmhc	1qrn_D-E-C-A-B_tcr_pmhc.pdb	7amp_A-B_tcr.pdb	beta_chain	3	2.5021786863794175
1qrn_D-E-C-A-B_tcr_pmhc	3qh3_A-B_tcr.pdb	7amp_A-B_tcr.pdb	alpha_chain	1	0.9565367652805269
1qrn_D-E-C-A-B_tcr_pmhc	3qh3_A-B_tcr.pdb	7amp_A-B_tcr.pdb	alpha_chain	2	1.4419517733498117
1qrn_D-E-C-A-B_tcr_pmhc	3qh3_A-B_tcr.pdb	7amp_A-B_tcr.pdb	alpha_chain	3	2.701116747165547
1qrn_D-E-C-A-B_tcr_pmhc	3qh3_A-B_tcr.pdb	7amp_A-B_tcr.pdb	beta_chain	1	1.858997928992929
1qrn_D-E-C-A-B_tcr_pmhc	3qh3_A-B_tcr.pdb	7amp_A-B_tcr.pdb	beta_chain	2	1.4339570106294448
1qrn_D-E-C-A-B_tcr_pmhc	3qh3_A-B_tcr.pdb	7amp_A-B_tcr.pdb	beta_chain	3	3.086164806727877
6q3s_D-E-C-A-B_tcr_pmhc	2bnu_A-B_tcr.pdb	6q3s_D-E-C-A-B_tcr_pmhc.pdb	alpha_chain	1	1.1216850048030418
6q3s_D-E-C-A-B_tcr_pmhc	2bnu_A-B_tcr.pdb	6q3s_D-E-C-A-B_tcr_pmhc.pdb	alpha_chain	2	0.9245395185867242
6q3s_D-E-C-A-B_tcr_pmhc	2bnu_A-B_tcr.pdb	6q3s_D-E-C-A-B_tcr_pmhc.pdb	alpha_chain	3	1.79806007108516
6q3s_D-E-C-A-B_tcr_pmhc	2bnu_A-B_tcr.pdb	6q3s_D-E-C-A-B_tcr_pmhc.pdb	beta_chain	1	1.3016947414812736
6q3s_D-E-C-A-B_tcr_pmhc	2bnu_A-B_tcr.pdb	6q3s_D-E-C-A-B_tcr_pmhc.pdb	beta_chain	2	1.3047622867787068
6q3s_D-E-C-A-B_tcr_pmhc	2bnu_A-B_tcr.pdb	6q3s_D-E-C-A-B_tcr_pmhc.pdb	beta_chain	3	0.9913616372612638
2pye_D-E-C-A-B_tcr_pmhc	2pye_D-E-C-A-B_tcr_pmhc.pdb	2pyf_A-B_tcr.pdb	alpha_chain	1	0.8497338063574184
2pye_D-E-C-A-B_tcr_pmhc	2pye_D-E-C-A-B_tcr_pmhc.pdb	2pyf_A-B_tcr.pdb	alpha_chain	2	1.427239305692737
2pye_D-E-C-A-B_tcr_pmhc	2pye_D-E-C-A-B_tcr_pmhc.pdb	2pyf_A-B_tcr.pdb	alpha_chain	3	1.7453419821385678
2pye_D-E-C-A-B_tcr_pmhc	2pye_D-E-C-A-B_tcr_pmhc.pdb	2pyf_A-B_tcr.pdb	beta_chain	1	0.9838549943970403
2pye_D-E-C-A-B_tcr_pmhc	2pye_D-E-C-A-B_tcr_pmhc.pdb	2pyf_A-B_tcr.pdb	beta_chain	2	0.6500948007790862
2pye_D-E-C-A-B_tcr_pmhc	2pye_D-E-C-A-B_tcr_pmhc.pdb	2pyf_A-B_tcr.pdb	beta_chain	3	1.4977964717655512
5ivx_E-F-P-A-B_tcr_pmhc	5ivx_E-F-P-A-B_tcr_pmhc.pdb	5iw1_A-B_tcr.pdb	alpha_chain	1	0.5623164144856534
5ivx_E-F-P-A-B_tcr_pmhc	5ivx_E-F-P-A-B_tcr_pmhc.pdb	5iw1_A-B_tcr.pdb	alpha_chain	2	0.5616933263420023
5ivx_E-F-P-A-B_tcr_pmhc	5ivx_E-F-P-A-B_tcr_pmhc.pdb	5iw1_A-B_tcr.pdb	alpha_chain	3	3.9635152691091697
5ivx_E-F-P-A-B_tcr_pmhc	5ivx_E-F-P-A-B_tcr_pmhc.pdb	5iw1_A-B_tcr.pdb	beta_chain	1	0.9937273016275643
5ivx_E-F-P-A-B_tcr_pmhc	5ivx_E-F-P-A-B_tcr_pmhc.pdb	5iw1_A-B_tcr.pdb	beta_chain	2	0.5222952150524327
5ivx_E-F-P-A-B_tcr_pmhc	5ivx_E-F-P-A-B_tcr_pmhc.pdb	5iw1_A-B_tcr.pdb	beta_chain	3	2.230887754908346
5ivx_E-F-P-A-B_tcr_pmhc	5ivx_E-F-P-A-B_tcr_pmhc.pdb	5iw1_C-D_tcr.pdb	alpha_chain	1	0.5704225772764142
5ivx_E-F-P-A-B_tcr_pmhc	5ivx_E-F-P-A-B_tcr_pmhc.pdb	5iw1_C-D_tcr.pdb	alpha_chain	2	0.42986409812537596
5ivx_E-F-P-A-B_tcr_pmhc	5ivx_E-F-P-A-B_tcr_pmhc.pdb	5iw1_C-D_tcr.pdb	alpha_chain	3	4.238916672652613
5ivx_E-F-P-A-B_tcr_pmhc	5ivx_E-F-P-A-B_tcr_pmhc.pdb	5iw1_C-D_tcr.pdb	beta_chain	1	1.7428093556094995
5ivx_E-F-P-A-B_tcr_pmhc	5ivx_E-F-P-A-B_tcr_pmhc.pdb	5iw1_C-D_tcr.pdb	beta_chain	2	0.6112498807089176
5ivx_E-F-P-A-B_tcr_pmhc	5ivx_E-F-P-A-B_tcr_pmhc.pdb	5iw1_C-D_tcr.pdb	beta_chain	3	2.613610711257512
5ivx_E-F-P-A-B_tcr_pmhc	5ivx_E-F-P-A-B_tcr_pmhc.pdb	5iw1_E-F_tcr.pdb	alpha_chain	1	0.539073394817441
5ivx_E-F-P-A-B_tcr_pmhc	5ivx_E-F-P-A-B_tcr_pmhc.pdb	5iw1_E-F_tcr.pdb	alpha_chain	2	0.49778573990939434
5ivx_E-F-P-A-B_tcr_pmhc	5ivx_E-F-P-A-B_tcr_pmhc.pdb	5iw1_E-F_tcr.pdb	alpha_chain	3	3.8822196466216834
5ivx_E-F-P-A-B_tcr_pmhc	5ivx_E-F-P-A-B_tcr_pmhc.pdb	5iw1_E-F_tcr.pdb	beta_chain	1	1.5640459711913837
5ivx_E-F-P-A-B_tcr_pmhc	5ivx_E-F-P-A-B_tcr_pmhc.pdb	5iw1_E-F_tcr.pdb	beta_chain	2	0.9828969935857973
5ivx_E-F-P-A-B_tcr_pmhc	5ivx_E-F-P-A-B_tcr_pmhc.pdb	5iw1_E-F_tcr.pdb	beta_chain	3	2.3523633435334776
5ivx_E-F-P-A-B_tcr_pmhc	5iw1_A-B_tcr.pdb	5iw1_C-D_tcr.pdb	alpha_chain	1	0.4052781966337034
5ivx_E-F-P-A-B_tcr_pmhc	5iw1_A-B_tcr.pdb	5iw1_C-D_tcr.pdb	alpha_chain	2	0.3393929980757666
5ivx_E-F-P-A-B_tcr_pmhc	5iw1_A-B_tcr.pdb	5iw1_C-D_tcr.pdb	alpha_chain	3	0.78777703307862
5ivx_E-F-P-A-B_tcr_pmhc	5iw1_A-B_tcr.pdb	5iw1_C-D_tcr.pdb	beta_chain	1	0.9116698963989102
5ivx_E-F-P-A-B_tcr_pmhc	5iw1_A-B_tcr.pdb	5iw1_C-D_tcr.pdb	beta_chain	2	0.42962478784787644
5ivx_E-F-P-A-B_tcr_pmhc	5iw1_A-B_tcr.pdb	5iw1_C-D_tcr.pdb	beta_chain	3	0.9205477309732502
5ivx_E-F-P-A-B_tcr_pmhc	5iw1_A-B_tcr.pdb	5iw1_E-F_tcr.pdb	alpha_chain	1	0.4458889529169045
5ivx_E-F-P-A-B_tcr_pmhc	5iw1_A-B_tcr.pdb	5iw1_E-F_tcr.pdb	alpha_chain	2	0.30891278242063275
5ivx_E-F-P-A-B_tcr_pmhc	5iw1_A-B_tcr.pdb	5iw1_E-F_tcr.pdb	alpha_chain	3	0.38774309992372685
5ivx_E-F-P-A-B_tcr_pmhc	5iw1_A-B_tcr.pdb	5iw1_E-F_tcr.pdb	beta_chain	1	0.9626595711880708
5ivx_E-F-P-A-B_tcr_pmhc	5iw1_A-B_tcr.pdb	5iw1_E-F_tcr.pdb	beta_chain	2	0.9390610780632608
5ivx_E-F-P-A-B_tcr_pmhc	5iw1_A-B_tcr.pdb	5iw1_E-F_tcr.pdb	beta_chain	3	0.5752092445362822
5ivx_E-F-P-A-B_tcr_pmhc	5iw1_C-D_tcr.pdb	5iw1_E-F_tcr.pdb	alpha_chain	1	0.1800406204166159
5ivx_E-F-P-A-B_tcr_pmhc	5iw1_C-D_tcr.pdb	5iw1_E-F_tcr.pdb	alpha_chain	2	0.29843484572492096
5ivx_E-F-P-A-B_tcr_pmhc	5iw1_C-D_tcr.pdb	5iw1_E-F_tcr.pdb	alpha_chain	3	0.6598770135994455
5ivx_E-F-P-A-B_tcr_pmhc	5iw1_C-D_tcr.pdb	5iw1_E-F_tcr.pdb	beta_chain	1	0.6325838679574435
5ivx_E-F-P-A-B_tcr_pmhc	5iw1_C-D_tcr.pdb	5iw1_E-F_tcr.pdb	beta_chain	2	0.6960690818206676
5ivx_E-F-P-A-B_tcr_pmhc	5iw1_C-D_tcr.pdb	5iw1_E-F_tcr.pdb	beta_chain	3	0.5396497011951356
1qse_D-E-C-A-B_tcr_pmhc	1qse_D-E-C-A-B_tcr_pmhc.pdb	3qh3_A-B_tcr.pdb	alpha_chain	1	0.7654292640952098
1qse_D-E-C-A-B_tcr_pmhc	1qse_D-E-C-A-B_tcr_pmhc.pdb	3qh3_A-B_tcr.pdb	alpha_chain	2	1.4590089244643658
1qse_D-E-C-A-B_tcr_pmhc	1qse_D-E-C-A-B_tcr_pmhc.pdb	3qh3_A-B_tcr.pdb	alpha_chain	3	2.795034659892432
1qse_D-E-C-A-B_tcr_pmhc	1qse_D-E-C-A-B_tcr_pmhc.pdb	3qh3_A-B_tcr.pdb	beta_chain	1	2.1132689488089293
1qse_D-E-C-A-B_tcr_pmhc	1qse_D-E-C-A-B_tcr_pmhc.pdb	3qh3_A-B_tcr.pdb	beta_chain	2	1.0546804215811851
1qse_D-E-C-A-B_tcr_pmhc	1qse_D-E-C-A-B_tcr_pmhc.pdb	3qh3_A-B_tcr.pdb	beta_chain	3	1.8936438136189024
1qse_D-E-C-A-B_tcr_pmhc	1qse_D-E-C-A-B_tcr_pmhc.pdb	7amp_A-B_tcr.pdb	alpha_chain	1	0.7219239918440163
1qse_D-E-C-A-B_tcr_pmhc	1qse_D-E-C-A-B_tcr_pmhc.pdb	7amp_A-B_tcr.pdb	alpha_chain	2	1.0115621994387347
1qse_D-E-C-A-B_tcr_pmhc	1qse_D-E-C-A-B_tcr_pmhc.pdb	7amp_A-B_tcr.pdb	alpha_chain	3	1.1461235852765939
1qse_D-E-C-A-B_tcr_pmhc	1qse_D-E-C-A-B_tcr_pmhc.pdb	7amp_A-B_tcr.pdb	beta_chain	1	1.0370388613740573
1qse_D-E-C-A-B_tcr_pmhc	1qse_D-E-C-A-B_tcr_pmhc.pdb	7amp_A-B_tcr.pdb	beta_chain	2	0.6996461903467105
1qse_D-E-C-A-B_tcr_pmhc	1qse_D-E-C-A-B_tcr_pmhc.pdb	7amp_A-B_tcr.pdb	beta_chain	3	2.959816503120228
1qse_D-E-C-A-B_tcr_pmhc	3qh3_A-B_tcr.pdb	7amp_A-B_tcr.pdb	alpha_chain	1	0.9656356067378631
1qse_D-E-C-A-B_tcr_pmhc	3qh3_A-B_tcr.pdb	7amp_A-B_tcr.pdb	alpha_chain	2	1.4561260676878218
1qse_D-E-C-A-B_tcr_pmhc	3qh3_A-B_tcr.pdb	7amp_A-B_tcr.pdb	alpha_chain	3	2.701239071746015
1qse_D-E-C-A-B_tcr_pmhc	3qh3_A-B_tcr.pdb	7amp_A-B_tcr.pdb	beta_chain	1	1.8251063119719895
1qse_D-E-C-A-B_tcr_pmhc	3qh3_A-B_tcr.pdb	7amp_A-B_tcr.pdb	beta_chain	2	1.396867417951085
1qse_D-E-C-A-B_tcr_pmhc	3qh3_A-B_tcr.pdb	7amp_A-B_tcr.pdb	beta_chain	3	3.0602765076985157
1mwa_A-B-P-H-L_tcr_pmhc	1mwa_A-B-P-H-L_tcr_pmhc.pdb	1tcr_A-B_tcr.pdb	alpha_chain	1	2.7954948056351894
1mwa_A-B-P-H-L_tcr_pmhc	1mwa_A-B-P-H-L_tcr_pmhc.pdb	1tcr_A-B_tcr.pdb	alpha_chain	2	0.5816282908782886
1mwa_A-B-P-H-L_tcr_pmhc	1mwa_A-B-P-H-L_tcr_pmhc.pdb	1tcr_A-B_tcr.pdb	alpha_chain	3	2.247687756339834
1mwa_A-B-P-H-L_tcr_pmhc	1mwa_A-B-P-H-L_tcr_pmhc.pdb	1tcr_A-B_tcr.pdb	beta_chain	1	0.6136023142068494
1mwa_A-B-P-H-L_tcr_pmhc	1mwa_A-B-P-H-L_tcr_pmhc.pdb	1tcr_A-B_tcr.pdb	beta_chain	2	0.6351377147254508
1mwa_A-B-P-H-L_tcr_pmhc	1mwa_A-B-P-H-L_tcr_pmhc.pdb	1tcr_A-B_tcr.pdb	beta_chain	3	1.0292622762606882
5nmf_D-E-C-A-B_tcr_pmhc	5nmd_A-B_tcr.pdb	5nmd_C-D_tcr.pdb	alpha_chain	1	0.4860965696237733
5nmf_D-E-C-A-B_tcr_pmhc	5nmd_A-B_tcr.pdb	5nmd_C-D_tcr.pdb	alpha_chain	2	0.26558332025938663
5nmf_D-E-C-A-B_tcr_pmhc	5nmd_A-B_tcr.pdb	5nmd_C-D_tcr.pdb	alpha_chain	3	2.701018402212563
5nmf_D-E-C-A-B_tcr_pmhc	5nmd_A-B_tcr.pdb	5nmd_C-D_tcr.pdb	beta_chain	1	0.21168502545054996
5nmf_D-E-C-A-B_tcr_pmhc	5nmd_A-B_tcr.pdb	5nmd_C-D_tcr.pdb	beta_chain	2	0.6078497964135545
5nmf_D-E-C-A-B_tcr_pmhc	5nmd_A-B_tcr.pdb	5nmd_C-D_tcr.pdb	beta_chain	3	1.3088963775917202
5nmf_D-E-C-A-B_tcr_pmhc	5nmd_A-B_tcr.pdb	5nmf_D-E-C-A-B_tcr_pmhc.pdb	alpha_chain	1	1.2937255633763032
5nmf_D-E-C-A-B_tcr_pmhc	5nmd_A-B_tcr.pdb	5nmf_D-E-C-A-B_tcr_pmhc.pdb	alpha_chain	2	0.7452963616351999
5nmf_D-E-C-A-B_tcr_pmhc	5nmd_A-B_tcr.pdb	5nmf_D-E-C-A-B_tcr_pmhc.pdb	alpha_chain	3	2.9585740730045185
5nmf_D-E-C-A-B_tcr_pmhc	5nmd_A-B_tcr.pdb	5nmf_D-E-C-A-B_tcr_pmhc.pdb	beta_chain	1	0.7073356346176827
5nmf_D-E-C-A-B_tcr_pmhc	5nmd_A-B_tcr.pdb	5nmf_D-E-C-A-B_tcr_pmhc.pdb	beta_chain	2	1.0828990796314617
5nmf_D-E-C-A-B_tcr_pmhc	5nmd_A-B_tcr.pdb	5nmf_D-E-C-A-B_tcr_pmhc.pdb	beta_chain	3	1.569531075020353
5nmf_D-E-C-A-B_tcr_pmhc	5nmd_C-D_tcr.pdb	5nmf_D-E-C-A-B_tcr_pmhc.pdb	alpha_chain	1	0.9930994621218293
5nmf_D-E-C-A-B_tcr_pmhc	5nmd_C-D_tcr.pdb	5nmf_D-E-C-A-B_tcr_pmhc.pdb	alpha_chain	2	0.8808571110004159
5nmf_D-E-C-A-B_tcr_pmhc	5nmd_C-D_tcr.pdb	5nmf_D-E-C-A-B_tcr_pmhc.pdb	alpha_chain	3	0.5563263022233034
5nmf_D-E-C-A-B_tcr_pmhc	5nmd_C-D_tcr.pdb	5nmf_D-E-C-A-B_tcr_pmhc.pdb	beta_chain	1	0.716203707055472
5nmf_D-E-C-A-B_tcr_pmhc	5nmd_C-D_tcr.pdb	5nmf_D-E-C-A-B_tcr_pmhc.pdb	beta_chain	2	0.5943571106666431
5nmf_D-E-C-A-B_tcr_pmhc	5nmd_C-D_tcr.pdb	5nmf_D-E-C-A-B_tcr_pmhc.pdb	beta_chain	3	0.8691498327780899
3vxu_D-E-C-A-B_tcr_pmhc	3vxt_A-B_tcr.pdb	3vxt_C-D_tcr.pdb	alpha_chain	1	0.18379868969427796
3vxu_D-E-C-A-B_tcr_pmhc	3vxt_A-B_tcr.pdb	3vxt_C-D_tcr.pdb	alpha_chain	2	0.16605709359534532
3vxu_D-E-C-A-B_tcr_pmhc	3vxt_A-B_tcr.pdb	3vxt_C-D_tcr.pdb	alpha_chain	3	0.33020296788490544
3vxu_D-E-C-A-B_tcr_pmhc	3vxt_A-B_tcr.pdb	3vxt_C-D_tcr.pdb	beta_chain	1	0.20686203131556116
3vxu_D-E-C-A-B_tcr_pmhc	3vxt_A-B_tcr.pdb	3vxt_C-D_tcr.pdb	beta_chain	2	0.24645680825112826
3vxu_D-E-C-A-B_tcr_pmhc	3vxt_A-B_tcr.pdb	3vxt_C-D_tcr.pdb	beta_chain	3	1.0709542824042493
3vxu_D-E-C-A-B_tcr_pmhc	3vxt_A-B_tcr.pdb	3vxu_D-E-C-A-B_tcr_pmhc.pdb	alpha_chain	1	0.862018488780838
3vxu_D-E-C-A-B_tcr_pmhc	3vxt_A-B_tcr.pdb	3vxu_D-E-C-A-B_tcr_pmhc.pdb	alpha_chain	2	0.7090358770894459
3vxu_D-E-C-A-B_tcr_pmhc	3vxt_A-B_tcr.pdb	3vxu_D-E-C-A-B_tcr_pmhc.pdb	alpha_chain	3	3.0698872739890626
3vxu_D-E-C-A-B_tcr_pmhc	3vxt_A-B_tcr.pdb	3vxu_D-E-C-A-B_tcr_pmhc.pdb	beta_chain	1	0.20291710130001409
3vxu_D-E-C-A-B_tcr_pmhc	3vxt_A-B_tcr.pdb	3vxu_D-E-C-A-B_tcr_pmhc.pdb	beta_chain	2	0.2985186342592369
3vxu_D-E-C-A-B_tcr_pmhc	3vxt_A-B_tcr.pdb	3vxu_D-E-C-A-B_tcr_pmhc.pdb	beta_chain	3	1.2427225957549826
3vxu_D-E-C-A-B_tcr_pmhc	3vxt_C-D_tcr.pdb	3vxu_D-E-C-A-B_tcr_pmhc.pdb	alpha_chain	1	0.8914209630322442
3vxu_D-E-C-A-B_tcr_pmhc	3vxt_C-D_tcr.pdb	3vxu_D-E-C-A-B_tcr_pmhc.pdb	alpha_chain	2	0.7538166775372721
3vxu_D-E-C-A-B_tcr_pmhc	3vxt_C-D_tcr.pdb	3vxu_D-E-C-A-B_tcr_pmhc.pdb	alpha_chain	3	3.2412696779194414
3vxu_D-E-C-A-B_tcr_pmhc	3vxt_C-D_tcr.pdb	3vxu_D-E-C-A-B_tcr_pmhc.pdb	beta_chain	1	0.3007057531873981
3vxu_D-E-C-A-B_tcr_pmhc	3vxt_C-D_tcr.pdb	3vxu_D-E-C-A-B_tcr_pmhc.pdb	beta_chain	2	0.33028321180465753
3vxu_D-E-C-A-B_tcr_pmhc	3vxt_C-D_tcr.pdb	3vxu_D-E-C-A-B_tcr_pmhc.pdb	beta_chain	3	0.365869683084018
6am5_D-E-C-A-B_tcr_pmhc	3qeu_A-B_tcr.pdb	3qeu_D-E_tcr.pdb	alpha_chain	1	2.0210944539201194
6am5_D-E-C-A-B_tcr_pmhc	3qeu_A-B_tcr.pdb	3qeu_D-E_tcr.pdb	alpha_chain	2	0.9511410033918907
6am5_D-E-C-A-B_tcr_pmhc	3qeu_A-B_tcr.pdb	3qeu_D-E_tcr.pdb	alpha_chain	3	1.4908085473996988
6am5_D-E-C-A-B_tcr_pmhc	3qeu_A-B_tcr.pdb	3qeu_D-E_tcr.pdb	beta_chain	1	0.47811954572052395
6am5_D-E-C-A-B_tcr_pmhc	3qeu_A-B_tcr.pdb	3qeu_D-E_tcr.pdb	beta_chain	2	1.0432759302632582
6am5_D-E-C-A-B_tcr_pmhc	3qeu_A-B_tcr.pdb	3qeu_D-E_tcr.pdb	beta_chain	3	0.6037323872830954
6am5_D-E-C-A-B_tcr_pmhc	3qeu_A-B_tcr.pdb	6am5_D-E-C-A-B_tcr_pmhc.pdb	alpha_chain	1	2.1187708897691913
6am5_D-E-C-A-B_tcr_pmhc	3qeu_A-B_tcr.pdb	6am5_D-E-C-A-B_tcr_pmhc.pdb	alpha_chain	2	1.8656256546620849
6am5_D-E-C-A-B_tcr_pmhc	3qeu_A-B_tcr.pdb	6am5_D-E-C-A-B_tcr_pmhc.pdb	alpha_chain	3	1.1248864831617456
6am5_D-E-C-A-B_tcr_pmhc	3qeu_A-B_tcr.pdb	6am5_D-E-C-A-B_tcr_pmhc.pdb	beta_chain	1	0.5752015299006078
6am5_D-E-C-A-B_tcr_pmhc	3qeu_A-B_tcr.pdb	6am5_D-E-C-A-B_tcr_pmhc.pdb	beta_chain	2	0.5015017863045621
6am5_D-E-C-A-B_tcr_pmhc	3qeu_A-B_tcr.pdb	6am5_D-E-C-A-B_tcr_pmhc.pdb	beta_chain	3	0.7683825248829221
6am5_D-E-C-A-B_tcr_pmhc	3qeu_D-E_tcr.pdb	6am5_D-E-C-A-B_tcr_pmhc.pdb	alpha_chain	1	2.421004035863358
6am5_D-E-C-A-B_tcr_pmhc	3qeu_D-E_tcr.pdb	6am5_D-E-C-A-B_tcr_pmhc.pdb	alpha_chain	2	1.007182021781565
6am5_D-E-C-A-B_tcr_pmhc	3qeu_D-E_tcr.pdb	6am5_D-E-C-A-B_tcr_pmhc.pdb	alpha_chain	3	1.7710702766971163
6am5_D-E-C-A-B_tcr_pmhc	3qeu_D-E_tcr.pdb	6am5_D-E-C-A-B_tcr_pmhc.pdb	beta_chain	1	0.8874890421858743
6am5_D-E-C-A-B_tcr_pmhc	3qeu_D-E_tcr.pdb	6am5_D-E-C-A-B_tcr_pmhc.pdb	beta_chain	2	0.8382437245018098
6am5_D-E-C-A-B_tcr_pmhc	3qeu_D-E_tcr.pdb	6am5_D-E-C-A-B_tcr_pmhc.pdb	beta_chain	3	1.2982813464520908
2vlj_D-E-C-A-B_tcr_pmhc	2vlj_D-E-C-A-B_tcr_pmhc.pdb	2vlm_D-E_tcr.pdb	alpha_chain	1	2.570125940493967
2vlj_D-E-C-A-B_tcr_pmhc	2vlj_D-E-C-A-B_tcr_pmhc.pdb	2vlm_D-E_tcr.pdb	alpha_chain	2	1.9426302861253424
2vlj_D-E-C-A-B_tcr_pmhc	2vlj_D-E-C-A-B_tcr_pmhc.pdb	2vlm_D-E_tcr.pdb	alpha_chain	3	3.645806875713523
2vlj_D-E-C-A-B_tcr_pmhc	2vlj_D-E-C-A-B_tcr_pmhc.pdb	2vlm_D-E_tcr.pdb	beta_chain	1	1.1377158696265073
2vlj_D-E-C-A-B_tcr_pmhc	2vlj_D-E-C-A-B_tcr_pmhc.pdb	2vlm_D-E_tcr.pdb	beta_chain	2	1.4125737738846307
2vlj_D-E-C-A-B_tcr_pmhc	2vlj_D-E-C-A-B_tcr_pmhc.pdb	2vlm_D-E_tcr.pdb	beta_chain	3	2.0386747979553252
3d3v_D-E-C-A-B_tcr_pmhc	3d3v_D-E-C-A-B_tcr_pmhc.pdb	3qh3_A-B_tcr.pdb	alpha_chain	1	0.7877051584613795
3d3v_D-E-C-A-B_tcr_pmhc	3d3v_D-E-C-A-B_tcr_pmhc.pdb	3qh3_A-B_tcr.pdb	alpha_chain	2	1.427760644622667
3d3v_D-E-C-A-B_tcr_pmhc	3d3v_D-E-C-A-B_tcr_pmhc.pdb	3qh3_A-B_tcr.pdb	alpha_chain	3	2.7607497664089866
3d3v_D-E-C-A-B_tcr_pmhc	3d3v_D-E-C-A-B_tcr_pmhc.pdb	3qh3_A-B_tcr.pdb	beta_chain	1	2.2234205517625307
3d3v_D-E-C-A-B_tcr_pmhc	3d3v_D-E-C-A-B_tcr_pmhc.pdb	3qh3_A-B_tcr.pdb	beta_chain	2	1.1656736607358564
3d3v_D-E-C-A-B_tcr_pmhc	3d3v_D-E-C-A-B_tcr_pmhc.pdb	3qh3_A-B_tcr.pdb	beta_chain	3	2.0016239166165626
3d3v_D-E-C-A-B_tcr_pmhc	3d3v_D-E-C-A-B_tcr_pmhc.pdb	7amp_A-B_tcr.pdb	alpha_chain	1	0.8091093096732974
3d3v_D-E-C-A-B_tcr_pmhc	3d3v_D-E-C-A-B_tcr_pmhc.pdb	7amp_A-B_tcr.pdb	alpha_chain	2	0.7920239369278346
3d3v_D-E-C-A-B_tcr_pmhc	3d3v_D-E-C-A-B_tcr_pmhc.pdb	7amp_A-B_tcr.pdb	alpha_chain	3	1.1459100293891076
3d3v_D-E-C-A-B_tcr_pmhc	3d3v_D-E-C-A-B_tcr_pmhc.pdb	7amp_A-B_tcr.pdb	beta_chain	1	1.1663141943747408
3d3v_D-E-C-A-B_tcr_pmhc	3d3v_D-E-C-A-B_tcr_pmhc.pdb	7amp_A-B_tcr.pdb	beta_chain	2	0.819241239399808
3d3v_D-E-C-A-B_tcr_pmhc	3d3v_D-E-C-A-B_tcr_pmhc.pdb	7amp_A-B_tcr.pdb	beta_chain	3	2.7114869866129596
3d3v_D-E-C-A-B_tcr_pmhc	3qh3_A-B_tcr.pdb	7amp_A-B_tcr.pdb	alpha_chain	1	0.9553423688221238
3d3v_D-E-C-A-B_tcr_pmhc	3qh3_A-B_tcr.pdb	7amp_A-B_tcr.pdb	alpha_chain	2	1.4335955525647164
3d3v_D-E-C-A-B_tcr_pmhc	3qh3_A-B_tcr.pdb	7amp_A-B_tcr.pdb	alpha_chain	3	2.7006218181273467
3d3v_D-E-C-A-B_tcr_pmhc	3qh3_A-B_tcr.pdb	7amp_A-B_tcr.pdb	beta_chain	1	1.8559155826707203
3d3v_D-E-C-A-B_tcr_pmhc	3qh3_A-B_tcr.pdb	7amp_A-B_tcr.pdb	beta_chain	2	1.4327525809899393
3d3v_D-E-C-A-B_tcr_pmhc	3qh3_A-B_tcr.pdb	7amp_A-B_tcr.pdb	beta_chain	3	3.0834777414703116
3uts_D-E-C-A-B_tcr_pmhc	3utp_D-E_tcr.pdb	3utp_K-L_tcr.pdb	alpha_chain	1	0.7504386217406457
3uts_D-E-C-A-B_tcr_pmhc	3utp_D-E_tcr.pdb	3utp_K-L_tcr.pdb	alpha_chain	2	0.8727994471813103
3uts_D-E-C-A-B_tcr_pmhc	3utp_D-E_tcr.pdb	3utp_K-L_tcr.pdb	alpha_chain	3	1.0039833052759033
3uts_D-E-C-A-B_tcr_pmhc	3utp_D-E_tcr.pdb	3utp_K-L_tcr.pdb	beta_chain	1	1.1731570014281978
3uts_D-E-C-A-B_tcr_pmhc	3utp_D-E_tcr.pdb	3utp_K-L_tcr.pdb	beta_chain	2	0.4018913617716451
3uts_D-E-C-A-B_tcr_pmhc	3utp_D-E_tcr.pdb	3utp_K-L_tcr.pdb	beta_chain	3	1.5906439902037877
3uts_D-E-C-A-B_tcr_pmhc	3utp_D-E_tcr.pdb	3uts_D-E-C-A-B_tcr_pmhc.pdb	alpha_chain	1	0.36814088109490584
3uts_D-E-C-A-B_tcr_pmhc	3utp_D-E_tcr.pdb	3uts_D-E-C-A-B_tcr_pmhc.pdb	alpha_chain	2	0.7660815339548834
3uts_D-E-C-A-B_tcr_pmhc	3utp_D-E_tcr.pdb	3uts_D-E-C-A-B_tcr_pmhc.pdb	alpha_chain	3	0.7979548147380503
3uts_D-E-C-A-B_tcr_pmhc	3utp_D-E_tcr.pdb	3uts_D-E-C-A-B_tcr_pmhc.pdb	beta_chain	1	0.8847179494053464
3uts_D-E-C-A-B_tcr_pmhc	3utp_D-E_tcr.pdb	3uts_D-E-C-A-B_tcr_pmhc.pdb	beta_chain	2	0.3032413780032886
3uts_D-E-C-A-B_tcr_pmhc	3utp_D-E_tcr.pdb	3uts_D-E-C-A-B_tcr_pmhc.pdb	beta_chain	3	0.8723538457202198
3uts_D-E-C-A-B_tcr_pmhc	3utp_K-L_tcr.pdb	3uts_D-E-C-A-B_tcr_pmhc.pdb	alpha_chain	1	0.8074750770147647
3uts_D-E-C-A-B_tcr_pmhc	3utp_K-L_tcr.pdb	3uts_D-E-C-A-B_tcr_pmhc.pdb	alpha_chain	2	0.49660300207174185
3uts_D-E-C-A-B_tcr_pmhc	3utp_K-L_tcr.pdb	3uts_D-E-C-A-B_tcr_pmhc.pdb	alpha_chain	3	1.2413833009993331
3uts_D-E-C-A-B_tcr_pmhc	3utp_K-L_tcr.pdb	3uts_D-E-C-A-B_tcr_pmhc.pdb	beta_chain	1	0.4657896520963091
3uts_D-E-C-A-B_tcr_pmhc	3utp_K-L_tcr.pdb	3uts_D-E-C-A-B_tcr_pmhc.pdb	beta_chain	2	0.3135943505018338
3uts_D-E-C-A-B_tcr_pmhc	3utp_K-L_tcr.pdb	3uts_D-E-C-A-B_tcr_pmhc.pdb	beta_chain	3	0.8392832826712497
3vxs_D-E-C-A-B_tcr_pmhc	3vxq_A-B_tcr.pdb	3vxq_D-E_tcr.pdb	alpha_chain	1	0.7409856330141179
3vxs_D-E-C-A-B_tcr_pmhc	3vxq_A-B_tcr.pdb	3vxq_D-E_tcr.pdb	alpha_chain	2	0.6099235900621371
3vxs_D-E-C-A-B_tcr_pmhc	3vxq_A-B_tcr.pdb	3vxq_D-E_tcr.pdb	alpha_chain	3	0.9224447877047365
3vxs_D-E-C-A-B_tcr_pmhc	3vxq_A-B_tcr.pdb	3vxq_D-E_tcr.pdb	beta_chain	1	0.6510256907373163
3vxs_D-E-C-A-B_tcr_pmhc	3vxq_A-B_tcr.pdb	3vxq_D-E_tcr.pdb	beta_chain	2	0.43669115707404327
3vxs_D-E-C-A-B_tcr_pmhc	3vxq_A-B_tcr.pdb	3vxq_D-E_tcr.pdb	beta_chain	3	0.46499758063886715
3vxs_D-E-C-A-B_tcr_pmhc	3vxq_A-B_tcr.pdb	3vxs_D-E-C-A-B_tcr_pmhc.pdb	alpha_chain	1	0.3701065161995035
3vxs_D-E-C-A-B_tcr_pmhc	3vxq_A-B_tcr.pdb	3vxs_D-E-C-A-B_tcr_pmhc.pdb	alpha_chain	2	0.8723984386243966
3vxs_D-E-C-A-B_tcr_pmhc	3vxq_A-B_tcr.pdb	3vxs_D-E-C-A-B_tcr_pmhc.pdb	alpha_chain	3	0.67783532459789
3vxs_D-E-C-A-B_tcr_pmhc	3vxq_A-B_tcr.pdb	3vxs_D-E-C-A-B_tcr_pmhc.pdb	beta_chain	1	1.1179258025468413
3vxs_D-E-C-A-B_tcr_pmhc	3vxq_A-B_tcr.pdb	3vxs_D-E-C-A-B_tcr_pmhc.pdb	beta_chain	2	0.34022021054997104
3vxs_D-E-C-A-B_tcr_pmhc	3vxq_A-B_tcr.pdb	3vxs_D-E-C-A-B_tcr_pmhc.pdb	beta_chain	3	1.118956504557219
3vxs_D-E-C-A-B_tcr_pmhc	3vxq_D-E_tcr.pdb	3vxs_D-E-C-A-B_tcr_pmhc.pdb	alpha_chain	1	0.6121021496994329
3vxs_D-E-C-A-B_tcr_pmhc	3vxq_D-E_tcr.pdb	3vxs_D-E-C-A-B_tcr_pmhc.pdb	alpha_chain	2	1.0296194338547755
3vxs_D-E-C-A-B_tcr_pmhc	3vxq_D-E_tcr.pdb	3vxs_D-E-C-A-B_tcr_pmhc.pdb	alpha_chain	3	0.7462152230361618
3vxs_D-E-C-A-B_tcr_pmhc	3vxq_D-E_tcr.pdb	3vxs_D-E-C-A-B_tcr_pmhc.pdb	beta_chain	1	1.4588632732370777
3vxs_D-E-C-A-B_tcr_pmhc	3vxq_D-E_tcr.pdb	3vxs_D-E-C-A-B_tcr_pmhc.pdb	beta_chain	2	0.4159814198575055
3vxs_D-E-C-A-B_tcr_pmhc	3vxq_D-E_tcr.pdb	3vxs_D-E-C-A-B_tcr_pmhc.pdb	beta_chain	3	1.2708004277905824
6vrm_D-E-P-A-B_tcr_pmhc	6vrm_D-E-P-A-B_tcr_pmhc.pdb	6vth_A-B_tcr.pdb	alpha_chain	1	0.5491761253611319
6vrm_D-E-P-A-B_tcr_pmhc	6vrm_D-E-P-A-B_tcr_pmhc.pdb	6vth_A-B_tcr.pdb	alpha_chain	2	0.96630005691814
6vrm_D-E-P-A-B_tcr_pmhc	6vrm_D-E-P-A-B_tcr_pmhc.pdb	6vth_A-B_tcr.pdb	alpha_chain	3	2.5830396646375586
6vrm_D-E-P-A-B_tcr_pmhc	6vrm_D-E-P-A-B_tcr_pmhc.pdb	6vth_A-B_tcr.pdb	beta_chain	1	0.2946570039893838
6vrm_D-E-P-A-B_tcr_pmhc	6vrm_D-E-P-A-B_tcr_pmhc.pdb	6vth_A-B_tcr.pdb	beta_chain	2	0.447383783791947
6vrm_D-E-P-A-B_tcr_pmhc	6vrm_D-E-P-A-B_tcr_pmhc.pdb	6vth_A-B_tcr.pdb	beta_chain	3	0.49499334411109497
6vrm_D-E-P-A-B_tcr_pmhc	6vrm_D-E-P-A-B_tcr_pmhc.pdb	6vth_D-E_tcr.pdb	alpha_chain	1	0.7927731127714488
6vrm_D-E-P-A-B_tcr_pmhc	6vrm_D-E-P-A-B_tcr_pmhc.pdb	6vth_D-E_tcr.pdb	alpha_chain	2	1.426940888754681
6vrm_D-E-P-A-B_tcr_pmhc	6vrm_D-E-P-A-B_tcr_pmhc.pdb	6vth_D-E_tcr.pdb	alpha_chain	3	2.5295052202142045
6vrm_D-E-P-A-B_tcr_pmhc	6vrm_D-E-P-A-B_tcr_pmhc.pdb	6vth_D-E_tcr.pdb	beta_chain	1	0.37402399655637164
6vrm_D-E-P-A-B_tcr_pmhc	6vrm_D-E-P-A-B_tcr_pmhc.pdb	6vth_D-E_tcr.pdb	beta_chain	2	0.8858421840260259
6vrm_D-E-P-A-B_tcr_pmhc	6vrm_D-E-P-A-B_tcr_pmhc.pdb	6vth_D-E_tcr.pdb	beta_chain	3	0.5490666593671217
6vrm_D-E-P-A-B_tcr_pmhc	6vth_A-B_tcr.pdb	6vth_D-E_tcr.pdb	alpha_chain	1	0.49750757950675184
6vrm_D-E-P-A-B_tcr_pmhc	6vth_A-B_tcr.pdb	6vth_D-E_tcr.pdb	alpha_chain	2	0.9498381441066684
6vrm_D-E-P-A-B_tcr_pmhc	6vth_A-B_tcr.pdb	6vth_D-E_tcr.pdb	alpha_chain	3	0.601410709007657
6vrm_D-E-P-A-B_tcr_pmhc	6vth_A-B_tcr.pdb	6vth_D-E_tcr.pdb	beta_chain	1	0.258876611535303
6vrm_D-E-P-A-B_tcr_pmhc	6vth_A-B_tcr.pdb	6vth_D-E_tcr.pdb	beta_chain	2	0.7716137580853974
6vrm_D-E-P-A-B_tcr_pmhc	6vth_A-B_tcr.pdb	6vth_D-E_tcr.pdb	beta_chain	3	0.22766587359549315
6avf_A-B-P-H-M_tcr_pmhc	6at6_A-B_tcr.pdb	6avf_A-B-P-H-M_tcr_pmhc.pdb	alpha_chain	1	1.6333510907683881
6avf_A-B-P-H-M_tcr_pmhc	6at6_A-B_tcr.pdb	6avf_A-B-P-H-M_tcr_pmhc.pdb	alpha_chain	2	1.062558563091936
6avf_A-B-P-H-M_tcr_pmhc	6at6_A-B_tcr.pdb	6avf_A-B-P-H-M_tcr_pmhc.pdb	alpha_chain	3	4.691151090904268
6avf_A-B-P-H-M_tcr_pmhc	6at6_A-B_tcr.pdb	6avf_A-B-P-H-M_tcr_pmhc.pdb	beta_chain	1	0.7956017219689725
6avf_A-B-P-H-M_tcr_pmhc	6at6_A-B_tcr.pdb	6avf_A-B-P-H-M_tcr_pmhc.pdb	beta_chain	2	0.31311366413279845
6avf_A-B-P-H-M_tcr_pmhc	6at6_A-B_tcr.pdb	6avf_A-B-P-H-M_tcr_pmhc.pdb	beta_chain	3	0.8843807390862075
3kps_D-E-C-A-B_tcr_pmhc	1kgc_D-E_tcr.pdb	3kps_D-E-C-A-B_tcr_pmhc.pdb	alpha_chain	1	2.5000119499714395
3kps_D-E-C-A-B_tcr_pmhc	1kgc_D-E_tcr.pdb	3kps_D-E-C-A-B_tcr_pmhc.pdb	alpha_chain	2	2.1653396615773697
3kps_D-E-C-A-B_tcr_pmhc	1kgc_D-E_tcr.pdb	3kps_D-E-C-A-B_tcr_pmhc.pdb	alpha_chain	3	4.046919244931877
3kps_D-E-C-A-B_tcr_pmhc	1kgc_D-E_tcr.pdb	3kps_D-E-C-A-B_tcr_pmhc.pdb	beta_chain	1	0.31524236707650827
3kps_D-E-C-A-B_tcr_pmhc	1kgc_D-E_tcr.pdb	3kps_D-E-C-A-B_tcr_pmhc.pdb	beta_chain	2	0.48457816706904994
3kps_D-E-C-A-B_tcr_pmhc	1kgc_D-E_tcr.pdb	3kps_D-E-C-A-B_tcr_pmhc.pdb	beta_chain	3	1.8751356375182329
1qsf_D-E-C-A-B_tcr_pmhc	1qsf_D-E-C-A-B_tcr_pmhc.pdb	3qh3_A-B_tcr.pdb	alpha_chain	1	0.8790006162303489
1qsf_D-E-C-A-B_tcr_pmhc	1qsf_D-E-C-A-B_tcr_pmhc.pdb	3qh3_A-B_tcr.pdb	alpha_chain	2	1.548994808469889
1qsf_D-E-C-A-B_tcr_pmhc	1qsf_D-E-C-A-B_tcr_pmhc.pdb	3qh3_A-B_tcr.pdb	alpha_chain	3	2.809555569836624
1qsf_D-E-C-A-B_tcr_pmhc	1qsf_D-E-C-A-B_tcr_pmhc.pdb	3qh3_A-B_tcr.pdb	beta_chain	1	2.174055404077826
1qsf_D-E-C-A-B_tcr_pmhc	1qsf_D-E-C-A-B_tcr_pmhc.pdb	3qh3_A-B_tcr.pdb	beta_chain	2	1.1789482601030468
1qsf_D-E-C-A-B_tcr_pmhc	1qsf_D-E-C-A-B_tcr_pmhc.pdb	3qh3_A-B_tcr.pdb	beta_chain	3	1.696836678730665
1qsf_D-E-C-A-B_tcr_pmhc	1qsf_D-E-C-A-B_tcr_pmhc.pdb	7amp_A-B_tcr.pdb	alpha_chain	1	0.794682038092385
1qsf_D-E-C-A-B_tcr_pmhc	1qsf_D-E-C-A-B_tcr_pmhc.pdb	7amp_A-B_tcr.pdb	alpha_chain	2	1.0818483219318062
1qsf_D-E-C-A-B_tcr_pmhc	1qsf_D-E-C-A-B_tcr_pmhc.pdb	7amp_A-B_tcr.pdb	alpha_chain	3	1.0586206613067095
1qsf_D-E-C-A-B_tcr_pmhc	1qsf_D-E-C-A-B_tcr_pmhc.pdb	7amp_A-B_tcr.pdb	beta_chain	1	1.1000949504474606
1qsf_D-E-C-A-B_tcr_pmhc	1qsf_D-E-C-A-B_tcr_pmhc.pdb	7amp_A-B_tcr.pdb	beta_chain	2	0.7972120431018758
1qsf_D-E-C-A-B_tcr_pmhc	1qsf_D-E-C-A-B_tcr_pmhc.pdb	7amp_A-B_tcr.pdb	beta_chain	3	2.6545274364214593
1qsf_D-E-C-A-B_tcr_pmhc	3qh3_A-B_tcr.pdb	7amp_A-B_tcr.pdb	alpha_chain	1	0.9758887188950732
1qsf_D-E-C-A-B_tcr_pmhc	3qh3_A-B_tcr.pdb	7amp_A-B_tcr.pdb	alpha_chain	2	1.479094134371891
1qsf_D-E-C-A-B_tcr_pmhc	3qh3_A-B_tcr.pdb	7amp_A-B_tcr.pdb	alpha_chain	3	2.7018570844042538
1qsf_D-E-C-A-B_tcr_pmhc	3qh3_A-B_tcr.pdb	7amp_A-B_tcr.pdb	beta_chain	1	1.7983152393281878
1qsf_D-E-C-A-B_tcr_pmhc	3qh3_A-B_tcr.pdb	7amp_A-B_tcr.pdb	beta_chain	2	1.3821361034041955
1qsf_D-E-C-A-B_tcr_pmhc	3qh3_A-B_tcr.pdb	7amp_A-B_tcr.pdb	beta_chain	3	3.0352633652499694
7r80_A-B-E-C-D_tcr_pmhc	7r7z_A-B_tcr.pdb	7r80_A-B-E-C-D_tcr_pmhc.pdb	alpha_chain	1	1.6034203415407526
7r80_A-B-E-C-D_tcr_pmhc	7r7z_A-B_tcr.pdb	7r80_A-B-E-C-D_tcr_pmhc.pdb	alpha_chain	2	0.8515763743954919
7r80_A-B-E-C-D_tcr_pmhc	7r7z_A-B_tcr.pdb	7r80_A-B-E-C-D_tcr_pmhc.pdb	alpha_chain	3	0.8568581218084426
7r80_A-B-E-C-D_tcr_pmhc	7r7z_A-B_tcr.pdb	7r80_A-B-E-C-D_tcr_pmhc.pdb	beta_chain	1	0.5745151869185009
7r80_A-B-E-C-D_tcr_pmhc	7r7z_A-B_tcr.pdb	7r80_A-B-E-C-D_tcr_pmhc.pdb	beta_chain	2	0.31308298953046515
7r80_A-B-E-C-D_tcr_pmhc	7r7z_A-B_tcr.pdb	7r80_A-B-E-C-D_tcr_pmhc.pdb	beta_chain	3	0.8928703820996473
2vlk_D-E-C-A-B_tcr_pmhc	2vlk_D-E-C-A-B_tcr_pmhc.pdb	2vlm_D-E_tcr.pdb	alpha_chain	1	2.351265850557952
2vlk_D-E-C-A-B_tcr_pmhc	2vlk_D-E-C-A-B_tcr_pmhc.pdb	2vlm_D-E_tcr.pdb	alpha_chain	2	1.9501714485068817
2vlk_D-E-C-A-B_tcr_pmhc	2vlk_D-E-C-A-B_tcr_pmhc.pdb	2vlm_D-E_tcr.pdb	alpha_chain	3	3.6457309589436266
2vlk_D-E-C-A-B_tcr_pmhc	2vlk_D-E-C-A-B_tcr_pmhc.pdb	2vlm_D-E_tcr.pdb	beta_chain	1	0.9707638744823597
2vlk_D-E-C-A-B_tcr_pmhc	2vlk_D-E-C-A-B_tcr_pmhc.pdb	2vlm_D-E_tcr.pdb	beta_chain	2	1.222746260131948
2vlk_D-E-C-A-B_tcr_pmhc	2vlk_D-E-C-A-B_tcr_pmhc.pdb	2vlm_D-E_tcr.pdb	beta_chain	3	2.021437483574499
7n1f_D-E-C-A-B_tcr_pmhc	7n1d_A-B_tcr.pdb	7n1f_D-E-C-A-B_tcr_pmhc.pdb	alpha_chain	1	1.6476364005245003
7n1f_D-E-C-A-B_tcr_pmhc	7n1d_A-B_tcr.pdb	7n1f_D-E-C-A-B_tcr_pmhc.pdb	alpha_chain	2	0.9128827507772647
7n1f_D-E-C-A-B_tcr_pmhc	7n1d_A-B_tcr.pdb	7n1f_D-E-C-A-B_tcr_pmhc.pdb	alpha_chain	3	0.5278429111855996
7n1f_D-E-C-A-B_tcr_pmhc	7n1d_A-B_tcr.pdb	7n1f_D-E-C-A-B_tcr_pmhc.pdb	beta_chain	1	0.45898420452124555
7n1f_D-E-C-A-B_tcr_pmhc	7n1d_A-B_tcr.pdb	7n1f_D-E-C-A-B_tcr_pmhc.pdb	beta_chain	2	0.33845882319715087
7n1f_D-E-C-A-B_tcr_pmhc	7n1d_A-B_tcr.pdb	7n1f_D-E-C-A-B_tcr_pmhc.pdb	beta_chain	3	0.47049238392702336
3utt_D-E-C-A-B_tcr_pmhc	3utp_D-E_tcr.pdb	3utp_K-L_tcr.pdb	alpha_chain	1	0.7149930069588095
3utt_D-E-C-A-B_tcr_pmhc	3utp_D-E_tcr.pdb	3utp_K-L_tcr.pdb	alpha_chain	2	0.8664000230840244
3utt_D-E-C-A-B_tcr_pmhc	3utp_D-E_tcr.pdb	3utp_K-L_tcr.pdb	alpha_chain	3	1.0028374290436655
3utt_D-E-C-A-B_tcr_pmhc	3utp_D-E_tcr.pdb	3utp_K-L_tcr.pdb	beta_chain	1	1.2118873916333974
3utt_D-E-C-A-B_tcr_pmhc	3utp_D-E_tcr.pdb	3utp_K-L_tcr.pdb	beta_chain	2	0.4441274216558424
3utt_D-E-C-A-B_tcr_pmhc	3utp_D-E_tcr.pdb	3utp_K-L_tcr.pdb	beta_chain	3	1.5720804005248221
3utt_D-E-C-A-B_tcr_pmhc	3utp_D-E_tcr.pdb	3utt_D-E-C-A-B_tcr_pmhc.pdb	alpha_chain	1	1.07145417151956
3utt_D-E-C-A-B_tcr_pmhc	3utp_D-E_tcr.pdb	3utt_D-E-C-A-B_tcr_pmhc.pdb	alpha_chain	2	1.2628364073254568
3utt_D-E-C-A-B_tcr_pmhc	3utp_D-E_tcr.pdb	3utt_D-E-C-A-B_tcr_pmhc.pdb	alpha_chain	3	0.9174013075480704
3utt_D-E-C-A-B_tcr_pmhc	3utp_D-E_tcr.pdb	3utt_D-E-C-A-B_tcr_pmhc.pdb	beta_chain	1	1.0011662948781286
3utt_D-E-C-A-B_tcr_pmhc	3utp_D-E_tcr.pdb	3utt_D-E-C-A-B_tcr_pmhc.pdb	beta_chain	2	0.47902600834053555
3utt_D-E-C-A-B_tcr_pmhc	3utp_D-E_tcr.pdb	3utt_D-E-C-A-B_tcr_pmhc.pdb	beta_chain	3	0.792821295843431
3utt_D-E-C-A-B_tcr_pmhc	3utp_K-L_tcr.pdb	3utt_D-E-C-A-B_tcr_pmhc.pdb	alpha_chain	1	0.8791650157962384
3utt_D-E-C-A-B_tcr_pmhc	3utp_K-L_tcr.pdb	3utt_D-E-C-A-B_tcr_pmhc.pdb	alpha_chain	2	0.9798117803945817
3utt_D-E-C-A-B_tcr_pmhc	3utp_K-L_tcr.pdb	3utt_D-E-C-A-B_tcr_pmhc.pdb	alpha_chain	3	1.2507072090330622
3utt_D-E-C-A-B_tcr_pmhc	3utp_K-L_tcr.pdb	3utt_D-E-C-A-B_tcr_pmhc.pdb	beta_chain	1	0.9265363457522865
3utt_D-E-C-A-B_tcr_pmhc	3utp_K-L_tcr.pdb	3utt_D-E-C-A-B_tcr_pmhc.pdb	beta_chain	2	0.6017426775624278
3utt_D-E-C-A-B_tcr_pmhc	3utp_K-L_tcr.pdb	3utt_D-E-C-A-B_tcr_pmhc.pdb	beta_chain	3	1.136899857381593
5c09_D-E-C-A-B_tcr_pmhc	3utp_D-E_tcr.pdb	3utp_K-L_tcr.pdb	alpha_chain	1	0.7520271770355113
5c09_D-E-C-A-B_tcr_pmhc	3utp_D-E_tcr.pdb	3utp_K-L_tcr.pdb	alpha_chain	2	0.8733917362787449
5c09_D-E-C-A-B_tcr_pmhc	3utp_D-E_tcr.pdb	3utp_K-L_tcr.pdb	alpha_chain	3	1.0178412539201869
5c09_D-E-C-A-B_tcr_pmhc	3utp_D-E_tcr.pdb	3utp_K-L_tcr.pdb	beta_chain	1	1.2427042286883876
5c09_D-E-C-A-B_tcr_pmhc	3utp_D-E_tcr.pdb	3utp_K-L_tcr.pdb	beta_chain	2	0.4233427000276097
5c09_D-E-C-A-B_tcr_pmhc	3utp_D-E_tcr.pdb	3utp_K-L_tcr.pdb	beta_chain	3	1.610706666120717
5c09_D-E-C-A-B_tcr_pmhc	3utp_D-E_tcr.pdb	5c09_D-E-C-A-B_tcr_pmhc.pdb	alpha_chain	1	0.46002015354402315
5c09_D-E-C-A-B_tcr_pmhc	3utp_D-E_tcr.pdb	5c09_D-E-C-A-B_tcr_pmhc.pdb	alpha_chain	2	1.019652657362627
5c09_D-E-C-A-B_tcr_pmhc	3utp_D-E_tcr.pdb	5c09_D-E-C-A-B_tcr_pmhc.pdb	alpha_chain	3	0.813015976025519
5c09_D-E-C-A-B_tcr_pmhc	3utp_D-E_tcr.pdb	5c09_D-E-C-A-B_tcr_pmhc.pdb	beta_chain	1	1.25123946549012
5c09_D-E-C-A-B_tcr_pmhc	3utp_D-E_tcr.pdb	5c09_D-E-C-A-B_tcr_pmhc.pdb	beta_chain	2	0.44055561510438174
5c09_D-E-C-A-B_tcr_pmhc	3utp_D-E_tcr.pdb	5c09_D-E-C-A-B_tcr_pmhc.pdb	beta_chain	3	1.3186615644010298
5c09_D-E-C-A-B_tcr_pmhc	3utp_K-L_tcr.pdb	5c09_D-E-C-A-B_tcr_pmhc.pdb	alpha_chain	1	0.5814481920171393
5c09_D-E-C-A-B_tcr_pmhc	3utp_K-L_tcr.pdb	5c09_D-E-C-A-B_tcr_pmhc.pdb	alpha_chain	2	0.5662314750464982
5c09_D-E-C-A-B_tcr_pmhc	3utp_K-L_tcr.pdb	5c09_D-E-C-A-B_tcr_pmhc.pdb	alpha_chain	3	1.0630210487097609
5c09_D-E-C-A-B_tcr_pmhc	3utp_K-L_tcr.pdb	5c09_D-E-C-A-B_tcr_pmhc.pdb	beta_chain	1	0.5436858467902211
5c09_D-E-C-A-B_tcr_pmhc	3utp_K-L_tcr.pdb	5c09_D-E-C-A-B_tcr_pmhc.pdb	beta_chain	2	0.6239812697509438
5c09_D-E-C-A-B_tcr_pmhc	3utp_K-L_tcr.pdb	5c09_D-E-C-A-B_tcr_pmhc.pdb	beta_chain	3	0.4813531522103674
5c08_D-E-C-A-B_tcr_pmhc	3utp_D-E_tcr.pdb	3utp_K-L_tcr.pdb	alpha_chain	1	0.7168086681023509
5c08_D-E-C-A-B_tcr_pmhc	3utp_D-E_tcr.pdb	3utp_K-L_tcr.pdb	alpha_chain	2	0.8632842811032756
5c08_D-E-C-A-B_tcr_pmhc	3utp_D-E_tcr.pdb	3utp_K-L_tcr.pdb	alpha_chain	3	1.0076897971462881
5c08_D-E-C-A-B_tcr_pmhc	3utp_D-E_tcr.pdb	3utp_K-L_tcr.pdb	beta_chain	1	1.20495389953309
5c08_D-E-C-A-B_tcr_pmhc	3utp_D-E_tcr.pdb	3utp_K-L_tcr.pdb	beta_chain	2	0.4391380762357099
5c08_D-E-C-A-B_tcr_pmhc	3utp_D-E_tcr.pdb	3utp_K-L_tcr.pdb	beta_chain	3	1.5756739374448185
5c08_D-E-C-A-B_tcr_pmhc	3utp_D-E_tcr.pdb	5c08_D-E-C-A-B_tcr_pmhc.pdb	alpha_chain	1	0.9304471595242076
5c08_D-E-C-A-B_tcr_pmhc	3utp_D-E_tcr.pdb	5c08_D-E-C-A-B_tcr_pmhc.pdb	alpha_chain	2	1.7072629288815862
5c08_D-E-C-A-B_tcr_pmhc	3utp_D-E_tcr.pdb	5c08_D-E-C-A-B_tcr_pmhc.pdb	alpha_chain	3	0.8293574867987211
5c08_D-E-C-A-B_tcr_pmhc	3utp_D-E_tcr.pdb	5c08_D-E-C-A-B_tcr_pmhc.pdb	beta_chain	1	1.0640082001563709
5c08_D-E-C-A-B_tcr_pmhc	3utp_D-E_tcr.pdb	5c08_D-E-C-A-B_tcr_pmhc.pdb	beta_chain	2	0.3456957959439678
5c08_D-E-C-A-B_tcr_pmhc	3utp_D-E_tcr.pdb	5c08_D-E-C-A-B_tcr_pmhc.pdb	beta_chain	3	1.2807352519995245
5c08_D-E-C-A-B_tcr_pmhc	3utp_K-L_tcr.pdb	5c08_D-E-C-A-B_tcr_pmhc.pdb	alpha_chain	1	0.9894380138913876
5c08_D-E-C-A-B_tcr_pmhc	3utp_K-L_tcr.pdb	5c08_D-E-C-A-B_tcr_pmhc.pdb	alpha_chain	2	1.4244644461457554
5c08_D-E-C-A-B_tcr_pmhc	3utp_K-L_tcr.pdb	5c08_D-E-C-A-B_tcr_pmhc.pdb	alpha_chain	3	1.0626456798524573
5c08_D-E-C-A-B_tcr_pmhc	3utp_K-L_tcr.pdb	5c08_D-E-C-A-B_tcr_pmhc.pdb	beta_chain	1	0.43838322276291564
5c08_D-E-C-A-B_tcr_pmhc	3utp_K-L_tcr.pdb	5c08_D-E-C-A-B_tcr_pmhc.pdb	beta_chain	2	0.3764037061454096
5c08_D-E-C-A-B_tcr_pmhc	3utp_K-L_tcr.pdb	5c08_D-E-C-A-B_tcr_pmhc.pdb	beta_chain	3	0.5127458643700323
3qfj_D-E-C-A-B_tcr_pmhc	3qfj_D-E-C-A-B_tcr_pmhc.pdb	3qh3_A-B_tcr.pdb	alpha_chain	1	0.8172466477957151
3qfj_D-E-C-A-B_tcr_pmhc	3qfj_D-E-C-A-B_tcr_pmhc.pdb	3qh3_A-B_tcr.pdb	alpha_chain	2	1.2591297424544199
3qfj_D-E-C-A-B_tcr_pmhc	3qfj_D-E-C-A-B_tcr_pmhc.pdb	3qh3_A-B_tcr.pdb	alpha_chain	3	2.791427371924133
3qfj_D-E-C-A-B_tcr_pmhc	3qfj_D-E-C-A-B_tcr_pmhc.pdb	3qh3_A-B_tcr.pdb	beta_chain	1	2.2205860037386507
3qfj_D-E-C-A-B_tcr_pmhc	3qfj_D-E-C-A-B_tcr_pmhc.pdb	3qh3_A-B_tcr.pdb	beta_chain	2	1.102120890979448
3qfj_D-E-C-A-B_tcr_pmhc	3qfj_D-E-C-A-B_tcr_pmhc.pdb	3qh3_A-B_tcr.pdb	beta_chain	3	1.798287920892695
3qfj_D-E-C-A-B_tcr_pmhc	3qfj_D-E-C-A-B_tcr_pmhc.pdb	7amp_A-B_tcr.pdb	alpha_chain	1	0.7566200334381853
3qfj_D-E-C-A-B_tcr_pmhc	3qfj_D-E-C-A-B_tcr_pmhc.pdb	7amp_A-B_tcr.pdb	alpha_chain	2	0.6422133601849153
3qfj_D-E-C-A-B_tcr_pmhc	3qfj_D-E-C-A-B_tcr_pmhc.pdb	7amp_A-B_tcr.pdb	alpha_chain	3	1.1206046663216327
3qfj_D-E-C-A-B_tcr_pmhc	3qfj_D-E-C-A-B_tcr_pmhc.pdb	7amp_A-B_tcr.pdb	beta_chain	1	1.1053787586162471
3qfj_D-E-C-A-B_tcr_pmhc	3qfj_D-E-C-A-B_tcr_pmhc.pdb	7amp_A-B_tcr.pdb	beta_chain	2	0.7766397438109048
3qfj_D-E-C-A-B_tcr_pmhc	3qfj_D-E-C-A-B_tcr_pmhc.pdb	7amp_A-B_tcr.pdb	beta_chain	3	2.679635802812443
3qfj_D-E-C-A-B_tcr_pmhc	3qh3_A-B_tcr.pdb	7amp_A-B_tcr.pdb	alpha_chain	1	0.9467396905520897
3qfj_D-E-C-A-B_tcr_pmhc	3qh3_A-B_tcr.pdb	7amp_A-B_tcr.pdb	alpha_chain	2	1.412492315613316
3qfj_D-E-C-A-B_tcr_pmhc	3qh3_A-B_tcr.pdb	7amp_A-B_tcr.pdb	alpha_chain	3	2.696125511308269
3qfj_D-E-C-A-B_tcr_pmhc	3qh3_A-B_tcr.pdb	7amp_A-B_tcr.pdb	beta_chain	1	1.8532711080681077
3qfj_D-E-C-A-B_tcr_pmhc	3qh3_A-B_tcr.pdb	7amp_A-B_tcr.pdb	beta_chain	2	1.4233377146692905
3qfj_D-E-C-A-B_tcr_pmhc	3qh3_A-B_tcr.pdb	7amp_A-B_tcr.pdb	beta_chain	3	3.0831159476134804
4jfd_D-E-C-A-B_tcr_pmhc	4jfd_D-E-C-A-B_tcr_pmhc.pdb	4jfh_D-E_tcr.pdb	alpha_chain	1	1.714381909999441
4jfd_D-E-C-A-B_tcr_pmhc	4jfd_D-E-C-A-B_tcr_pmhc.pdb	4jfh_D-E_tcr.pdb	alpha_chain	2	0.5396488055516603
4jfd_D-E-C-A-B_tcr_pmhc	4jfd_D-E-C-A-B_tcr_pmhc.pdb	4jfh_D-E_tcr.pdb	alpha_chain	3	1.5069136781293526
4jfd_D-E-C-A-B_tcr_pmhc	4jfd_D-E-C-A-B_tcr_pmhc.pdb	4jfh_D-E_tcr.pdb	beta_chain	1	0.3931363737093447
4jfd_D-E-C-A-B_tcr_pmhc	4jfd_D-E-C-A-B_tcr_pmhc.pdb	4jfh_D-E_tcr.pdb	beta_chain	2	3.8938956393308746
4jfd_D-E-C-A-B_tcr_pmhc	4jfd_D-E-C-A-B_tcr_pmhc.pdb	4jfh_D-E_tcr.pdb	beta_chain	3	3.2967457468283428
7n1e_D-E-C-A-B_tcr_pmhc	7n1c_D-E_tcr.pdb	7n1e_D-E-C-A-B_tcr_pmhc.pdb	alpha_chain	1	2.4660572952251805
7n1e_D-E-C-A-B_tcr_pmhc	7n1c_D-E_tcr.pdb	7n1e_D-E-C-A-B_tcr_pmhc.pdb	alpha_chain	2	2.650760952066406
7n1e_D-E-C-A-B_tcr_pmhc	7n1c_D-E_tcr.pdb	7n1e_D-E-C-A-B_tcr_pmhc.pdb	alpha_chain	3	1.9568809660744861
7n1e_D-E-C-A-B_tcr_pmhc	7n1c_D-E_tcr.pdb	7n1e_D-E-C-A-B_tcr_pmhc.pdb	beta_chain	1	0.646785822355438
7n1e_D-E-C-A-B_tcr_pmhc	7n1c_D-E_tcr.pdb	7n1e_D-E-C-A-B_tcr_pmhc.pdb	beta_chain	2	0.786868741701351
7n1e_D-E-C-A-B_tcr_pmhc	7n1c_D-E_tcr.pdb	7n1e_D-E-C-A-B_tcr_pmhc.pdb	beta_chain	3	3.343748487316079
1ao7_D-E-C-A-B_tcr_pmhc	1ao7_D-E-C-A-B_tcr_pmhc.pdb	3qh3_A-B_tcr.pdb	alpha_chain	1	0.9365155497908186
1ao7_D-E-C-A-B_tcr_pmhc	1ao7_D-E-C-A-B_tcr_pmhc.pdb	3qh3_A-B_tcr.pdb	alpha_chain	2	1.6616483532925965
1ao7_D-E-C-A-B_tcr_pmhc	1ao7_D-E-C-A-B_tcr_pmhc.pdb	3qh3_A-B_tcr.pdb	alpha_chain	3	2.8308118414720154
1ao7_D-E-C-A-B_tcr_pmhc	1ao7_D-E-C-A-B_tcr_pmhc.pdb	3qh3_A-B_tcr.pdb	beta_chain	1	1.899399010213494
1ao7_D-E-C-A-B_tcr_pmhc	1ao7_D-E-C-A-B_tcr_pmhc.pdb	3qh3_A-B_tcr.pdb	beta_chain	2	1.3141858696546693
1ao7_D-E-C-A-B_tcr_pmhc	1ao7_D-E-C-A-B_tcr_pmhc.pdb	3qh3_A-B_tcr.pdb	beta_chain	3	1.6844061692053798
1ao7_D-E-C-A-B_tcr_pmhc	1ao7_D-E-C-A-B_tcr_pmhc.pdb	7amp_A-B_tcr.pdb	alpha_chain	1	0.876821936503263
1ao7_D-E-C-A-B_tcr_pmhc	1ao7_D-E-C-A-B_tcr_pmhc.pdb	7amp_A-B_tcr.pdb	alpha_chain	2	1.1814125020499817
1ao7_D-E-C-A-B_tcr_pmhc	1ao7_D-E-C-A-B_tcr_pmhc.pdb	7amp_A-B_tcr.pdb	alpha_chain	3	1.2134139479546577
1ao7_D-E-C-A-B_tcr_pmhc	1ao7_D-E-C-A-B_tcr_pmhc.pdb	7amp_A-B_tcr.pdb	beta_chain	1	0.9864775719700881
1ao7_D-E-C-A-B_tcr_pmhc	1ao7_D-E-C-A-B_tcr_pmhc.pdb	7amp_A-B_tcr.pdb	beta_chain	2	0.6587389467763383
1ao7_D-E-C-A-B_tcr_pmhc	1ao7_D-E-C-A-B_tcr_pmhc.pdb	7amp_A-B_tcr.pdb	beta_chain	3	2.592071961495558
1ao7_D-E-C-A-B_tcr_pmhc	3qh3_A-B_tcr.pdb	7amp_A-B_tcr.pdb	alpha_chain	1	0.9242111501166816
1ao7_D-E-C-A-B_tcr_pmhc	3qh3_A-B_tcr.pdb	7amp_A-B_tcr.pdb	alpha_chain	2	1.42968697040063
1ao7_D-E-C-A-B_tcr_pmhc	3qh3_A-B_tcr.pdb	7amp_A-B_tcr.pdb	alpha_chain	3	2.6835064323990867
1ao7_D-E-C-A-B_tcr_pmhc	3qh3_A-B_tcr.pdb	7amp_A-B_tcr.pdb	beta_chain	1	1.8334495084403062
1ao7_D-E-C-A-B_tcr_pmhc	3qh3_A-B_tcr.pdb	7amp_A-B_tcr.pdb	beta_chain	2	1.415608114321663
1ao7_D-E-C-A-B_tcr_pmhc	3qh3_A-B_tcr.pdb	7amp_A-B_tcr.pdb	beta_chain	3	3.0656260284693193
6tmo_D-E-C-A-B_tcr_pmhc	4jfh_D-E_tcr.pdb	6tmo_D-E-C-A-B_tcr_pmhc.pdb	alpha_chain	1	1.7326993151342405
6tmo_D-E-C-A-B_tcr_pmhc	4jfh_D-E_tcr.pdb	6tmo_D-E-C-A-B_tcr_pmhc.pdb	alpha_chain	2	0.5635320162451578
6tmo_D-E-C-A-B_tcr_pmhc	4jfh_D-E_tcr.pdb	6tmo_D-E-C-A-B_tcr_pmhc.pdb	alpha_chain	3	1.496956273019801
6tmo_D-E-C-A-B_tcr_pmhc	4jfh_D-E_tcr.pdb	6tmo_D-E-C-A-B_tcr_pmhc.pdb	beta_chain	1	0.4630599313263895
6tmo_D-E-C-A-B_tcr_pmhc	4jfh_D-E_tcr.pdb	6tmo_D-E-C-A-B_tcr_pmhc.pdb	beta_chain	2	3.9561965573009648
6tmo_D-E-C-A-B_tcr_pmhc	4jfh_D-E_tcr.pdb	6tmo_D-E-C-A-B_tcr_pmhc.pdb	beta_chain	3	3.2834819112549507
2bnq_D-E-C-A-B_tcr_pmhc	2bnq_D-E-C-A-B_tcr_pmhc.pdb	2bnu_A-B_tcr.pdb	alpha_chain	1	1.01308828588628
2bnq_D-E-C-A-B_tcr_pmhc	2bnq_D-E-C-A-B_tcr_pmhc.pdb	2bnu_A-B_tcr.pdb	alpha_chain	2	0.7205230986681036
2bnq_D-E-C-A-B_tcr_pmhc	2bnq_D-E-C-A-B_tcr_pmhc.pdb	2bnu_A-B_tcr.pdb	alpha_chain	3	1.5859149142954094
2bnq_D-E-C-A-B_tcr_pmhc	2bnq_D-E-C-A-B_tcr_pmhc.pdb	2bnu_A-B_tcr.pdb	beta_chain	1	0.8357149932841942
2bnq_D-E-C-A-B_tcr_pmhc	2bnq_D-E-C-A-B_tcr_pmhc.pdb	2bnu_A-B_tcr.pdb	beta_chain	2	0.5717252399535984
2bnq_D-E-C-A-B_tcr_pmhc	2bnq_D-E-C-A-B_tcr_pmhc.pdb	2bnu_A-B_tcr.pdb	beta_chain	3	0.8710922860600554
5c07_D-E-C-A-B_tcr_pmhc	3utp_D-E_tcr.pdb	3utp_K-L_tcr.pdb	alpha_chain	1	0.7341136378881225
5c07_D-E-C-A-B_tcr_pmhc	3utp_D-E_tcr.pdb	3utp_K-L_tcr.pdb	alpha_chain	2	0.8626326226538548
5c07_D-E-C-A-B_tcr_pmhc	3utp_D-E_tcr.pdb	3utp_K-L_tcr.pdb	alpha_chain	3	1.000557015321512
5c07_D-E-C-A-B_tcr_pmhc	3utp_D-E_tcr.pdb	3utp_K-L_tcr.pdb	beta_chain	1	1.2255852887498282
5c07_D-E-C-A-B_tcr_pmhc	3utp_D-E_tcr.pdb	3utp_K-L_tcr.pdb	beta_chain	2	0.44632695414908524
5c07_D-E-C-A-B_tcr_pmhc	3utp_D-E_tcr.pdb	3utp_K-L_tcr.pdb	beta_chain	3	1.5876921087360918
5c07_D-E-C-A-B_tcr_pmhc	3utp_D-E_tcr.pdb	5c07_D-E-C-A-B_tcr_pmhc.pdb	alpha_chain	1	0.5286689654216521
5c07_D-E-C-A-B_tcr_pmhc	3utp_D-E_tcr.pdb	5c07_D-E-C-A-B_tcr_pmhc.pdb	alpha_chain	2	1.278317807380726
5c07_D-E-C-A-B_tcr_pmhc	3utp_D-E_tcr.pdb	5c07_D-E-C-A-B_tcr_pmhc.pdb	alpha_chain	3	0.83162887811156
5c07_D-E-C-A-B_tcr_pmhc	3utp_D-E_tcr.pdb	5c07_D-E-C-A-B_tcr_pmhc.pdb	beta_chain	1	1.2712933178460433
5c07_D-E-C-A-B_tcr_pmhc	3utp_D-E_tcr.pdb	5c07_D-E-C-A-B_tcr_pmhc.pdb	beta_chain	2	0.4318017967385809
5c07_D-E-C-A-B_tcr_pmhc	3utp_D-E_tcr.pdb	5c07_D-E-C-A-B_tcr_pmhc.pdb	beta_chain	3	1.2725646419169216
5c07_D-E-C-A-B_tcr_pmhc	3utp_K-L_tcr.pdb	5c07_D-E-C-A-B_tcr_pmhc.pdb	alpha_chain	1	0.5807479014167848
5c07_D-E-C-A-B_tcr_pmhc	3utp_K-L_tcr.pdb	5c07_D-E-C-A-B_tcr_pmhc.pdb	alpha_chain	2	0.7915613000056688
5c07_D-E-C-A-B_tcr_pmhc	3utp_K-L_tcr.pdb	5c07_D-E-C-A-B_tcr_pmhc.pdb	alpha_chain	3	1.032465638873539
5c07_D-E-C-A-B_tcr_pmhc	3utp_K-L_tcr.pdb	5c07_D-E-C-A-B_tcr_pmhc.pdb	beta_chain	1	0.6482127737093739
5c07_D-E-C-A-B_tcr_pmhc	3utp_K-L_tcr.pdb	5c07_D-E-C-A-B_tcr_pmhc.pdb	beta_chain	2	0.5623045215895033
5c07_D-E-C-A-B_tcr_pmhc	3utp_K-L_tcr.pdb	5c07_D-E-C-A-B_tcr_pmhc.pdb	beta_chain	3	0.5339648864859937
3qdj_D-E-C-A-B_tcr_pmhc	3qdj_D-E-C-A-B_tcr_pmhc.pdb	3qeu_A-B_tcr.pdb	alpha_chain	1	1.9529608717705196
3qdj_D-E-C-A-B_tcr_pmhc	3qdj_D-E-C-A-B_tcr_pmhc.pdb	3qeu_A-B_tcr.pdb	alpha_chain	2	1.4035388457989593
3qdj_D-E-C-A-B_tcr_pmhc	3qdj_D-E-C-A-B_tcr_pmhc.pdb	3qeu_A-B_tcr.pdb	alpha_chain	3	1.2158666045253486
3qdj_D-E-C-A-B_tcr_pmhc	3qdj_D-E-C-A-B_tcr_pmhc.pdb	3qeu_A-B_tcr.pdb	beta_chain	1	0.7186238584962235
3qdj_D-E-C-A-B_tcr_pmhc	3qdj_D-E-C-A-B_tcr_pmhc.pdb	3qeu_A-B_tcr.pdb	beta_chain	2	0.5943208308649469
3qdj_D-E-C-A-B_tcr_pmhc	3qdj_D-E-C-A-B_tcr_pmhc.pdb	3qeu_A-B_tcr.pdb	beta_chain	3	0.8800593600847205
3qdj_D-E-C-A-B_tcr_pmhc	3qdj_D-E-C-A-B_tcr_pmhc.pdb	3qeu_D-E_tcr.pdb	alpha_chain	1	2.3456222166694554
3qdj_D-E-C-A-B_tcr_pmhc	3qdj_D-E-C-A-B_tcr_pmhc.pdb	3qeu_D-E_tcr.pdb	alpha_chain	2	0.7873704390776515
3qdj_D-E-C-A-B_tcr_pmhc	3qdj_D-E-C-A-B_tcr_pmhc.pdb	3qeu_D-E_tcr.pdb	alpha_chain	3	1.8216056790644892
3qdj_D-E-C-A-B_tcr_pmhc	3qdj_D-E-C-A-B_tcr_pmhc.pdb	3qeu_D-E_tcr.pdb	beta_chain	1	0.8602226455982184
3qdj_D-E-C-A-B_tcr_pmhc	3qdj_D-E-C-A-B_tcr_pmhc.pdb	3qeu_D-E_tcr.pdb	beta_chain	2	0.871122958217343
3qdj_D-E-C-A-B_tcr_pmhc	3qdj_D-E-C-A-B_tcr_pmhc.pdb	3qeu_D-E_tcr.pdb	beta_chain	3	1.2323874372349566
3qdj_D-E-C-A-B_tcr_pmhc	3qeu_A-B_tcr.pdb	3qeu_D-E_tcr.pdb	alpha_chain	1	1.8341788580542886
3qdj_D-E-C-A-B_tcr_pmhc	3qeu_A-B_tcr.pdb	3qeu_D-E_tcr.pdb	alpha_chain	2	0.6911710473295802
3qdj_D-E-C-A-B_tcr_pmhc	3qeu_A-B_tcr.pdb	3qeu_D-E_tcr.pdb	alpha_chain	3	1.39901708352686
3qdj_D-E-C-A-B_tcr_pmhc	3qeu_A-B_tcr.pdb	3qeu_D-E_tcr.pdb	beta_chain	1	0.42527526379981223
3qdj_D-E-C-A-B_tcr_pmhc	3qeu_A-B_tcr.pdb	3qeu_D-E_tcr.pdb	beta_chain	2	1.2031213051891323
3qdj_D-E-C-A-B_tcr_pmhc	3qeu_A-B_tcr.pdb	3qeu_D-E_tcr.pdb	beta_chain	3	0.4680879870669224
4jff_D-E-C-A-B_tcr_pmhc	4jff_D-E-C-A-B_tcr_pmhc.pdb	4jfh_D-E_tcr.pdb	alpha_chain	1	1.713159058095112
4jff_D-E-C-A-B_tcr_pmhc	4jff_D-E-C-A-B_tcr_pmhc.pdb	4jfh_D-E_tcr.pdb	alpha_chain	2	0.6518156692399061
4jff_D-E-C-A-B_tcr_pmhc	4jff_D-E-C-A-B_tcr_pmhc.pdb	4jfh_D-E_tcr.pdb	alpha_chain	3	1.5808057808177027
4jff_D-E-C-A-B_tcr_pmhc	4jff_D-E-C-A-B_tcr_pmhc.pdb	4jfh_D-E_tcr.pdb	beta_chain	1	0.3702464269465221
4jff_D-E-C-A-B_tcr_pmhc	4jff_D-E-C-A-B_tcr_pmhc.pdb	4jfh_D-E_tcr.pdb	beta_chain	2	3.946076158666986
4jff_D-E-C-A-B_tcr_pmhc	4jff_D-E-C-A-B_tcr_pmhc.pdb	4jfh_D-E_tcr.pdb	beta_chain	3	3.3083919751955726
5nme_D-E-C-A-B_tcr_pmhc	5nmd_A-B_tcr.pdb	5nmd_C-D_tcr.pdb	alpha_chain	1	0.31226337708201923
5nme_D-E-C-A-B_tcr_pmhc	5nmd_A-B_tcr.pdb	5nmd_C-D_tcr.pdb	alpha_chain	2	0.39559959765736125
5nme_D-E-C-A-B_tcr_pmhc	5nmd_A-B_tcr.pdb	5nmd_C-D_tcr.pdb	alpha_chain	3	2.5991567295077562
5nme_D-E-C-A-B_tcr_pmhc	5nmd_A-B_tcr.pdb	5nmd_C-D_tcr.pdb	beta_chain	1	0.2707837698238213
5nme_D-E-C-A-B_tcr_pmhc	5nmd_A-B_tcr.pdb	5nmd_C-D_tcr.pdb	beta_chain	2	0.7558527469024641
5nme_D-E-C-A-B_tcr_pmhc	5nmd_A-B_tcr.pdb	5nmd_C-D_tcr.pdb	beta_chain	3	1.3183047309466664
5nme_D-E-C-A-B_tcr_pmhc	5nmd_A-B_tcr.pdb	5nme_D-E-C-A-B_tcr_pmhc.pdb	alpha_chain	1	1.042279912819328
5nme_D-E-C-A-B_tcr_pmhc	5nmd_A-B_tcr.pdb	5nme_D-E-C-A-B_tcr_pmhc.pdb	alpha_chain	2	0.9837575709153815
5nme_D-E-C-A-B_tcr_pmhc	5nmd_A-B_tcr.pdb	5nme_D-E-C-A-B_tcr_pmhc.pdb	alpha_chain	3	2.494453246705578
5nme_D-E-C-A-B_tcr_pmhc	5nmd_A-B_tcr.pdb	5nme_D-E-C-A-B_tcr_pmhc.pdb	beta_chain	1	1.2018505730747067
5nme_D-E-C-A-B_tcr_pmhc	5nmd_A-B_tcr.pdb	5nme_D-E-C-A-B_tcr_pmhc.pdb	beta_chain	2	1.7533348225595706
5nme_D-E-C-A-B_tcr_pmhc	5nmd_A-B_tcr.pdb	5nme_D-E-C-A-B_tcr_pmhc.pdb	beta_chain	3	1.7033711561061922
5nme_D-E-C-A-B_tcr_pmhc	5nmd_C-D_tcr.pdb	5nme_D-E-C-A-B_tcr_pmhc.pdb	alpha_chain	1	0.9397879636740769
5nme_D-E-C-A-B_tcr_pmhc	5nmd_C-D_tcr.pdb	5nme_D-E-C-A-B_tcr_pmhc.pdb	alpha_chain	2	1.1928651781879342
5nme_D-E-C-A-B_tcr_pmhc	5nmd_C-D_tcr.pdb	5nme_D-E-C-A-B_tcr_pmhc.pdb	alpha_chain	3	0.6373110950063418
5nme_D-E-C-A-B_tcr_pmhc	5nmd_C-D_tcr.pdb	5nme_D-E-C-A-B_tcr_pmhc.pdb	beta_chain	1	1.0031728415382863
5nme_D-E-C-A-B_tcr_pmhc	5nmd_C-D_tcr.pdb	5nme_D-E-C-A-B_tcr_pmhc.pdb	beta_chain	2	1.0578181357555436
5nme_D-E-C-A-B_tcr_pmhc	5nmd_C-D_tcr.pdb	5nme_D-E-C-A-B_tcr_pmhc.pdb	beta_chain	3	0.9173577050915902
5hhm_D-E-C-A-B_tcr_pmhc	2vlm_D-E_tcr.pdb	5hhm_D-E-C-A-B_tcr_pmhc.pdb	alpha_chain	1	5.0373854081259255
5hhm_D-E-C-A-B_tcr_pmhc	2vlm_D-E_tcr.pdb	5hhm_D-E-C-A-B_tcr_pmhc.pdb	alpha_chain	2	4.743881915161885
5hhm_D-E-C-A-B_tcr_pmhc	2vlm_D-E_tcr.pdb	5hhm_D-E-C-A-B_tcr_pmhc.pdb	beta_chain	1	0.9623400906124587
5hhm_D-E-C-A-B_tcr_pmhc	2vlm_D-E_tcr.pdb	5hhm_D-E-C-A-B_tcr_pmhc.pdb	beta_chain	2	1.0241167129124822
5hhm_D-E-C-A-B_tcr_pmhc	2vlm_D-E_tcr.pdb	5hhm_D-E-C-A-B_tcr_pmhc.pdb	beta_chain	3	1.9996647446282314
3kpr_D-E-C-A-B_tcr_pmhc	1kgc_D-E_tcr.pdb	3kpr_D-E-C-A-B_tcr_pmhc.pdb	alpha_chain	1	2.15881941115972
3kpr_D-E-C-A-B_tcr_pmhc	1kgc_D-E_tcr.pdb	3kpr_D-E-C-A-B_tcr_pmhc.pdb	alpha_chain	2	1.89350897806163
3kpr_D-E-C-A-B_tcr_pmhc	1kgc_D-E_tcr.pdb	3kpr_D-E-C-A-B_tcr_pmhc.pdb	alpha_chain	3	4.26653835721319
3kpr_D-E-C-A-B_tcr_pmhc	1kgc_D-E_tcr.pdb	3kpr_D-E-C-A-B_tcr_pmhc.pdb	beta_chain	1	0.2632993543478603
3kpr_D-E-C-A-B_tcr_pmhc	1kgc_D-E_tcr.pdb	3kpr_D-E-C-A-B_tcr_pmhc.pdb	beta_chain	2	0.4360467291472324
3kpr_D-E-C-A-B_tcr_pmhc	1kgc_D-E_tcr.pdb	3kpr_D-E-C-A-B_tcr_pmhc.pdb	beta_chain	3	1.8523548771520781
1oga_D-E-C-A-B_tcr_pmhc	1oga_D-E-C-A-B_tcr_pmhc.pdb	2vlm_D-E_tcr.pdb	alpha_chain	1	2.247785899501997
1oga_D-E-C-A-B_tcr_pmhc	1oga_D-E-C-A-B_tcr_pmhc.pdb	2vlm_D-E_tcr.pdb	alpha_chain	2	1.8096219810462397
1oga_D-E-C-A-B_tcr_pmhc	1oga_D-E-C-A-B_tcr_pmhc.pdb	2vlm_D-E_tcr.pdb	alpha_chain	3	3.615802863818767
1oga_D-E-C-A-B_tcr_pmhc	1oga_D-E-C-A-B_tcr_pmhc.pdb	2vlm_D-E_tcr.pdb	beta_chain	1	1.0915229269236626
1oga_D-E-C-A-B_tcr_pmhc	1oga_D-E-C-A-B_tcr_pmhc.pdb	2vlm_D-E_tcr.pdb	beta_chain	2	1.2047986519193432
1oga_D-E-C-A-B_tcr_pmhc	1oga_D-E-C-A-B_tcr_pmhc.pdb	2vlm_D-E_tcr.pdb	beta_chain	3	2.109850619442911
7rtr_D-E-C-A-B_tcr_pmhc	7n1d_A-B_tcr.pdb	7rtr_D-E-C-A-B_tcr_pmhc.pdb	alpha_chain	1	1.7870503980022499
7rtr_D-E-C-A-B_tcr_pmhc	7n1d_A-B_tcr.pdb	7rtr_D-E-C-A-B_tcr_pmhc.pdb	alpha_chain	2	0.8101699667353758
7rtr_D-E-C-A-B_tcr_pmhc	7n1d_A-B_tcr.pdb	7rtr_D-E-C-A-B_tcr_pmhc.pdb	alpha_chain	3	0.5632628654150347
7rtr_D-E-C-A-B_tcr_pmhc	7n1d_A-B_tcr.pdb	7rtr_D-E-C-A-B_tcr_pmhc.pdb	beta_chain	1	0.39918222655824803
7rtr_D-E-C-A-B_tcr_pmhc	7n1d_A-B_tcr.pdb	7rtr_D-E-C-A-B_tcr_pmhc.pdb	beta_chain	2	0.2844545218483967
7rtr_D-E-C-A-B_tcr_pmhc	7n1d_A-B_tcr.pdb	7rtr_D-E-C-A-B_tcr_pmhc.pdb	beta_chain	3	0.43245340147170114
