# Supplementary material for: Quantifying conformational changes in the TCR:pMHC-I binding interface
Source: Front Immunol. 2024 Dec 2;15:1491656. doi: 10.3389/fimmu.2024.1491656 (PMC11646856; doi:10.3389/fimmu.2024.1491656)
Supplement: Supplementary file 4 [file DataSheet4.csv]

complex_id	structure_x_name	structure_y_name	chain_type	cdr	rmsd
3qdg_D-E-C-A-B_tcr_pmhc	3qdg_D-E-C-A-B_tcr_pmhc.pdb	3qeu_A-B_tcr.pdb	alpha_chain	1	1.253811883
3qdg_D-E-C-A-B_tcr_pmhc	3qdg_D-E-C-A-B_tcr_pmhc.pdb	3qeu_A-B_tcr.pdb	alpha_chain	2	0.267903304
3qdg_D-E-C-A-B_tcr_pmhc	3qdg_D-E-C-A-B_tcr_pmhc.pdb	3qeu_A-B_tcr.pdb	alpha_chain	3	0.981177287
3qdg_D-E-C-A-B_tcr_pmhc	3qdg_D-E-C-A-B_tcr_pmhc.pdb	3qeu_A-B_tcr.pdb	beta_chain	1	0.100033364
3qdg_D-E-C-A-B_tcr_pmhc	3qdg_D-E-C-A-B_tcr_pmhc.pdb	3qeu_A-B_tcr.pdb	beta_chain	2	0.195983576
3qdg_D-E-C-A-B_tcr_pmhc	3qdg_D-E-C-A-B_tcr_pmhc.pdb	3qeu_A-B_tcr.pdb	beta_chain	3	0.285604329
3qdg_D-E-C-A-B_tcr_pmhc	3qdg_D-E-C-A-B_tcr_pmhc.pdb	3qeu_D-E_tcr.pdb	alpha_chain	1	1.368690976
3qdg_D-E-C-A-B_tcr_pmhc	3qdg_D-E-C-A-B_tcr_pmhc.pdb	3qeu_D-E_tcr.pdb	alpha_chain	2	0.251025136
3qdg_D-E-C-A-B_tcr_pmhc	3qdg_D-E-C-A-B_tcr_pmhc.pdb	3qeu_D-E_tcr.pdb	alpha_chain	3	1.511710629
3qdg_D-E-C-A-B_tcr_pmhc	3qdg_D-E-C-A-B_tcr_pmhc.pdb	3qeu_D-E_tcr.pdb	beta_chain	1	0.123793358
3qdg_D-E-C-A-B_tcr_pmhc	3qdg_D-E-C-A-B_tcr_pmhc.pdb	3qeu_D-E_tcr.pdb	beta_chain	2	0.218651668
3qdg_D-E-C-A-B_tcr_pmhc	3qdg_D-E-C-A-B_tcr_pmhc.pdb	3qeu_D-E_tcr.pdb	beta_chain	3	0.217083519
3qdg_D-E-C-A-B_tcr_pmhc	3qeu_A-B_tcr.pdb	3qeu_D-E_tcr.pdb	alpha_chain	1	0.936268616
3qdg_D-E-C-A-B_tcr_pmhc	3qeu_A-B_tcr.pdb	3qeu_D-E_tcr.pdb	alpha_chain	2	0.119813772
3qdg_D-E-C-A-B_tcr_pmhc	3qeu_A-B_tcr.pdb	3qeu_D-E_tcr.pdb	alpha_chain	3	1.054954124
3qdg_D-E-C-A-B_tcr_pmhc	3qeu_A-B_tcr.pdb	3qeu_D-E_tcr.pdb	beta_chain	1	0.125008737
3qdg_D-E-C-A-B_tcr_pmhc	3qeu_A-B_tcr.pdb	3qeu_D-E_tcr.pdb	beta_chain	2	0.290663122
3qdg_D-E-C-A-B_tcr_pmhc	3qeu_A-B_tcr.pdb	3qeu_D-E_tcr.pdb	beta_chain	3	0.164760695
5c0a_D-E-C-A-B_tcr_pmhc	3utp_D-E_tcr.pdb	3utp_K-L_tcr.pdb	alpha_chain	1	0.276699514
5c0a_D-E-C-A-B_tcr_pmhc	3utp_D-E_tcr.pdb	3utp_K-L_tcr.pdb	alpha_chain	2	0.346718592
5c0a_D-E-C-A-B_tcr_pmhc	3utp_D-E_tcr.pdb	3utp_K-L_tcr.pdb	alpha_chain	3	0.484628336
5c0a_D-E-C-A-B_tcr_pmhc	3utp_D-E_tcr.pdb	3utp_K-L_tcr.pdb	beta_chain	1	0.253687219
5c0a_D-E-C-A-B_tcr_pmhc	3utp_D-E_tcr.pdb	3utp_K-L_tcr.pdb	beta_chain	2	0.176861053
5c0a_D-E-C-A-B_tcr_pmhc	3utp_D-E_tcr.pdb	3utp_K-L_tcr.pdb	beta_chain	3	0.393511295
5c0a_D-E-C-A-B_tcr_pmhc	3utp_D-E_tcr.pdb	5c0a_D-E-C-A-B_tcr_pmhc.pdb	alpha_chain	1	0.230040233
5c0a_D-E-C-A-B_tcr_pmhc	3utp_D-E_tcr.pdb	5c0a_D-E-C-A-B_tcr_pmhc.pdb	alpha_chain	2	0.708351801
5c0a_D-E-C-A-B_tcr_pmhc	3utp_D-E_tcr.pdb	5c0a_D-E-C-A-B_tcr_pmhc.pdb	alpha_chain	3	0.244740875
5c0a_D-E-C-A-B_tcr_pmhc	3utp_D-E_tcr.pdb	5c0a_D-E-C-A-B_tcr_pmhc.pdb	beta_chain	1	0.317534451
5c0a_D-E-C-A-B_tcr_pmhc	3utp_D-E_tcr.pdb	5c0a_D-E-C-A-B_tcr_pmhc.pdb	beta_chain	2	0.224668153
5c0a_D-E-C-A-B_tcr_pmhc	3utp_D-E_tcr.pdb	5c0a_D-E-C-A-B_tcr_pmhc.pdb	beta_chain	3	0.296985167
5c0a_D-E-C-A-B_tcr_pmhc	3utp_K-L_tcr.pdb	5c0a_D-E-C-A-B_tcr_pmhc.pdb	alpha_chain	1	0.177363252
5c0a_D-E-C-A-B_tcr_pmhc	3utp_K-L_tcr.pdb	5c0a_D-E-C-A-B_tcr_pmhc.pdb	alpha_chain	2	0.674076806
5c0a_D-E-C-A-B_tcr_pmhc	3utp_K-L_tcr.pdb	5c0a_D-E-C-A-B_tcr_pmhc.pdb	alpha_chain	3	0.474764149
5c0a_D-E-C-A-B_tcr_pmhc	3utp_K-L_tcr.pdb	5c0a_D-E-C-A-B_tcr_pmhc.pdb	beta_chain	1	0.272960867
5c0a_D-E-C-A-B_tcr_pmhc	3utp_K-L_tcr.pdb	5c0a_D-E-C-A-B_tcr_pmhc.pdb	beta_chain	2	0.186085069
5c0a_D-E-C-A-B_tcr_pmhc	3utp_K-L_tcr.pdb	5c0a_D-E-C-A-B_tcr_pmhc.pdb	beta_chain	3	0.264438724
1mi5_D-E-C-A-B_tcr_pmhc	1kgc_D-E_tcr.pdb	1mi5_D-E-C-A-B_tcr_pmhc.pdb	alpha_chain	1	0.466572504
1mi5_D-E-C-A-B_tcr_pmhc	1kgc_D-E_tcr.pdb	1mi5_D-E-C-A-B_tcr_pmhc.pdb	alpha_chain	2	1.287319538
1mi5_D-E-C-A-B_tcr_pmhc	1kgc_D-E_tcr.pdb	1mi5_D-E-C-A-B_tcr_pmhc.pdb	alpha_chain	3	2.217639546
1mi5_D-E-C-A-B_tcr_pmhc	1kgc_D-E_tcr.pdb	1mi5_D-E-C-A-B_tcr_pmhc.pdb	beta_chain	1	0.20204746
1mi5_D-E-C-A-B_tcr_pmhc	1kgc_D-E_tcr.pdb	1mi5_D-E-C-A-B_tcr_pmhc.pdb	beta_chain	2	0.195294816
1mi5_D-E-C-A-B_tcr_pmhc	1kgc_D-E_tcr.pdb	1mi5_D-E-C-A-B_tcr_pmhc.pdb	beta_chain	3	0.973133535
5c0b_D-E-C-A-B_tcr_pmhc	3utp_D-E_tcr.pdb	3utp_K-L_tcr.pdb	alpha_chain	1	0.276648287
5c0b_D-E-C-A-B_tcr_pmhc	3utp_D-E_tcr.pdb	3utp_K-L_tcr.pdb	alpha_chain	2	0.346673168
5c0b_D-E-C-A-B_tcr_pmhc	3utp_D-E_tcr.pdb	3utp_K-L_tcr.pdb	alpha_chain	3	0.484521995
5c0b_D-E-C-A-B_tcr_pmhc	3utp_D-E_tcr.pdb	3utp_K-L_tcr.pdb	beta_chain	1	0.253863698
5c0b_D-E-C-A-B_tcr_pmhc	3utp_D-E_tcr.pdb	3utp_K-L_tcr.pdb	beta_chain	2	0.176595763
5c0b_D-E-C-A-B_tcr_pmhc	3utp_D-E_tcr.pdb	3utp_K-L_tcr.pdb	beta_chain	3	0.393391736
5c0b_D-E-C-A-B_tcr_pmhc	3utp_D-E_tcr.pdb	5c0b_D-E-C-A-B_tcr_pmhc.pdb	alpha_chain	1	0.230100525
5c0b_D-E-C-A-B_tcr_pmhc	3utp_D-E_tcr.pdb	5c0b_D-E-C-A-B_tcr_pmhc.pdb	alpha_chain	2	0.804804896
5c0b_D-E-C-A-B_tcr_pmhc	3utp_D-E_tcr.pdb	5c0b_D-E-C-A-B_tcr_pmhc.pdb	alpha_chain	3	0.244699477
5c0b_D-E-C-A-B_tcr_pmhc	3utp_D-E_tcr.pdb	5c0b_D-E-C-A-B_tcr_pmhc.pdb	beta_chain	1	0.262108978
5c0b_D-E-C-A-B_tcr_pmhc	3utp_D-E_tcr.pdb	5c0b_D-E-C-A-B_tcr_pmhc.pdb	beta_chain	2	0.211153982
5c0b_D-E-C-A-B_tcr_pmhc	3utp_D-E_tcr.pdb	5c0b_D-E-C-A-B_tcr_pmhc.pdb	beta_chain	3	0.335520033
5c0b_D-E-C-A-B_tcr_pmhc	3utp_K-L_tcr.pdb	5c0b_D-E-C-A-B_tcr_pmhc.pdb	alpha_chain	1	0.188531113
5c0b_D-E-C-A-B_tcr_pmhc	3utp_K-L_tcr.pdb	5c0b_D-E-C-A-B_tcr_pmhc.pdb	alpha_chain	2	0.736751292
5c0b_D-E-C-A-B_tcr_pmhc	3utp_K-L_tcr.pdb	5c0b_D-E-C-A-B_tcr_pmhc.pdb	alpha_chain	3	0.500288252
5c0b_D-E-C-A-B_tcr_pmhc	3utp_K-L_tcr.pdb	5c0b_D-E-C-A-B_tcr_pmhc.pdb	beta_chain	1	0.279636919
5c0b_D-E-C-A-B_tcr_pmhc	3utp_K-L_tcr.pdb	5c0b_D-E-C-A-B_tcr_pmhc.pdb	beta_chain	2	0.167193146
5c0b_D-E-C-A-B_tcr_pmhc	3utp_K-L_tcr.pdb	5c0b_D-E-C-A-B_tcr_pmhc.pdb	beta_chain	3	0.289513635
5hyj_D-E-C-A-B_tcr_pmhc	3utp_D-E_tcr.pdb	3utp_K-L_tcr.pdb	alpha_chain	1	0.276699488
5hyj_D-E-C-A-B_tcr_pmhc	3utp_D-E_tcr.pdb	3utp_K-L_tcr.pdb	alpha_chain	2	0.346663712
5hyj_D-E-C-A-B_tcr_pmhc	3utp_D-E_tcr.pdb	3utp_K-L_tcr.pdb	alpha_chain	3	0.484480426
5hyj_D-E-C-A-B_tcr_pmhc	3utp_D-E_tcr.pdb	3utp_K-L_tcr.pdb	beta_chain	1	0.253957004
5hyj_D-E-C-A-B_tcr_pmhc	3utp_D-E_tcr.pdb	3utp_K-L_tcr.pdb	beta_chain	2	0.176625439
5hyj_D-E-C-A-B_tcr_pmhc	3utp_D-E_tcr.pdb	3utp_K-L_tcr.pdb	beta_chain	3	0.393496262
5hyj_D-E-C-A-B_tcr_pmhc	3utp_D-E_tcr.pdb	5hyj_D-E-C-A-B_tcr_pmhc.pdb	alpha_chain	1	0.400520704
5hyj_D-E-C-A-B_tcr_pmhc	3utp_D-E_tcr.pdb	5hyj_D-E-C-A-B_tcr_pmhc.pdb	alpha_chain	2	0.664866028
5hyj_D-E-C-A-B_tcr_pmhc	3utp_D-E_tcr.pdb	5hyj_D-E-C-A-B_tcr_pmhc.pdb	alpha_chain	3	0.386174411
5hyj_D-E-C-A-B_tcr_pmhc	3utp_D-E_tcr.pdb	5hyj_D-E-C-A-B_tcr_pmhc.pdb	beta_chain	1	0.326716885
5hyj_D-E-C-A-B_tcr_pmhc	3utp_D-E_tcr.pdb	5hyj_D-E-C-A-B_tcr_pmhc.pdb	beta_chain	2	0.248711211
5hyj_D-E-C-A-B_tcr_pmhc	3utp_D-E_tcr.pdb	5hyj_D-E-C-A-B_tcr_pmhc.pdb	beta_chain	3	0.375330552
5hyj_D-E-C-A-B_tcr_pmhc	3utp_K-L_tcr.pdb	5hyj_D-E-C-A-B_tcr_pmhc.pdb	alpha_chain	1	0.338428992
5hyj_D-E-C-A-B_tcr_pmhc	3utp_K-L_tcr.pdb	5hyj_D-E-C-A-B_tcr_pmhc.pdb	alpha_chain	2	0.609102068
5hyj_D-E-C-A-B_tcr_pmhc	3utp_K-L_tcr.pdb	5hyj_D-E-C-A-B_tcr_pmhc.pdb	alpha_chain	3	0.622462567
5hyj_D-E-C-A-B_tcr_pmhc	3utp_K-L_tcr.pdb	5hyj_D-E-C-A-B_tcr_pmhc.pdb	beta_chain	1	0.225085438
5hyj_D-E-C-A-B_tcr_pmhc	3utp_K-L_tcr.pdb	5hyj_D-E-C-A-B_tcr_pmhc.pdb	beta_chain	2	0.22084414
5hyj_D-E-C-A-B_tcr_pmhc	3utp_K-L_tcr.pdb	5hyj_D-E-C-A-B_tcr_pmhc.pdb	beta_chain	3	0.346805767
1g6r_A-B-P-H-L_tcr_pmhc	1g6r_A-B-P-H-L_tcr_pmhc.pdb	1tcr_A-B_tcr.pdb	alpha_chain	1	0.703364401
1g6r_A-B-P-H-L_tcr_pmhc	1g6r_A-B-P-H-L_tcr_pmhc.pdb	1tcr_A-B_tcr.pdb	alpha_chain	2	0.388120473
1g6r_A-B-P-H-L_tcr_pmhc	1g6r_A-B-P-H-L_tcr_pmhc.pdb	1tcr_A-B_tcr.pdb	alpha_chain	3	1.746163941
1g6r_A-B-P-H-L_tcr_pmhc	1g6r_A-B-P-H-L_tcr_pmhc.pdb	1tcr_A-B_tcr.pdb	beta_chain	1	0.402005257
1g6r_A-B-P-H-L_tcr_pmhc	1g6r_A-B-P-H-L_tcr_pmhc.pdb	1tcr_A-B_tcr.pdb	beta_chain	2	0.558951004
1g6r_A-B-P-H-L_tcr_pmhc	1g6r_A-B-P-H-L_tcr_pmhc.pdb	1tcr_A-B_tcr.pdb	beta_chain	3	0.703068924
3dxa_D-E-C-A-B_tcr_pmhc	3dx9_A-B_tcr.pdb	3dx9_C-D_tcr.pdb	alpha_chain	1	0.023047788
3dxa_D-E-C-A-B_tcr_pmhc	3dx9_A-B_tcr.pdb	3dx9_C-D_tcr.pdb	alpha_chain	2	0.132154599
3dxa_D-E-C-A-B_tcr_pmhc	3dx9_A-B_tcr.pdb	3dx9_C-D_tcr.pdb	alpha_chain	3	0.064836701
3dxa_D-E-C-A-B_tcr_pmhc	3dx9_A-B_tcr.pdb	3dx9_C-D_tcr.pdb	beta_chain	1	0.042031278
3dxa_D-E-C-A-B_tcr_pmhc	3dx9_A-B_tcr.pdb	3dx9_C-D_tcr.pdb	beta_chain	2	0.230780882
3dxa_D-E-C-A-B_tcr_pmhc	3dx9_A-B_tcr.pdb	3dx9_C-D_tcr.pdb	beta_chain	3	0.048964205
3dxa_D-E-C-A-B_tcr_pmhc	3dx9_A-B_tcr.pdb	3dxa_D-E-C-A-B_tcr_pmhc.pdb	alpha_chain	1	0.892196327
3dxa_D-E-C-A-B_tcr_pmhc	3dx9_A-B_tcr.pdb	3dxa_D-E-C-A-B_tcr_pmhc.pdb	alpha_chain	2	1.073130474
3dxa_D-E-C-A-B_tcr_pmhc	3dx9_A-B_tcr.pdb	3dxa_D-E-C-A-B_tcr_pmhc.pdb	alpha_chain	3	0.580046602
3dxa_D-E-C-A-B_tcr_pmhc	3dx9_A-B_tcr.pdb	3dxa_D-E-C-A-B_tcr_pmhc.pdb	beta_chain	1	0.608485483
3dxa_D-E-C-A-B_tcr_pmhc	3dx9_A-B_tcr.pdb	3dxa_D-E-C-A-B_tcr_pmhc.pdb	beta_chain	2	0.35167873
3dxa_D-E-C-A-B_tcr_pmhc	3dx9_A-B_tcr.pdb	3dxa_D-E-C-A-B_tcr_pmhc.pdb	beta_chain	3	2.270700854
3dxa_D-E-C-A-B_tcr_pmhc	3dx9_C-D_tcr.pdb	3dxa_D-E-C-A-B_tcr_pmhc.pdb	alpha_chain	1	0.894417632
3dxa_D-E-C-A-B_tcr_pmhc	3dx9_C-D_tcr.pdb	3dxa_D-E-C-A-B_tcr_pmhc.pdb	alpha_chain	2	1.084816649
3dxa_D-E-C-A-B_tcr_pmhc	3dx9_C-D_tcr.pdb	3dxa_D-E-C-A-B_tcr_pmhc.pdb	alpha_chain	3	0.582200863
3dxa_D-E-C-A-B_tcr_pmhc	3dx9_C-D_tcr.pdb	3dxa_D-E-C-A-B_tcr_pmhc.pdb	beta_chain	1	0.61822962
3dxa_D-E-C-A-B_tcr_pmhc	3dx9_C-D_tcr.pdb	3dxa_D-E-C-A-B_tcr_pmhc.pdb	beta_chain	2	0.272803209
3dxa_D-E-C-A-B_tcr_pmhc	3dx9_C-D_tcr.pdb	3dxa_D-E-C-A-B_tcr_pmhc.pdb	beta_chain	3	2.267878895
6rp9_D-E-C-A-B_tcr_pmhc	6rp9_D-E-C-A-B_tcr_pmhc.pdb	6rp9_K-L_tcr.pdb	alpha_chain	1	0.022408026
6rp9_D-E-C-A-B_tcr_pmhc	6rp9_D-E-C-A-B_tcr_pmhc.pdb	6rp9_K-L_tcr.pdb	alpha_chain	3	0.68528716
6rp9_D-E-C-A-B_tcr_pmhc	6rp9_D-E-C-A-B_tcr_pmhc.pdb	6rp9_K-L_tcr.pdb	beta_chain	1	0.155535519
6rp9_D-E-C-A-B_tcr_pmhc	6rp9_D-E-C-A-B_tcr_pmhc.pdb	6rp9_K-L_tcr.pdb	beta_chain	2	0.140385491
6rp9_D-E-C-A-B_tcr_pmhc	6rp9_D-E-C-A-B_tcr_pmhc.pdb	6rp9_K-L_tcr.pdb	beta_chain	3	0.441532455
3w0w_D-E-C-A-B_tcr_pmhc	3vxt_A-B_tcr.pdb	3vxt_C-D_tcr.pdb	alpha_chain	1	0.082107744
3w0w_D-E-C-A-B_tcr_pmhc	3vxt_A-B_tcr.pdb	3vxt_C-D_tcr.pdb	alpha_chain	2	0.092723615
3w0w_D-E-C-A-B_tcr_pmhc	3vxt_A-B_tcr.pdb	3vxt_C-D_tcr.pdb	alpha_chain	3	0.179267015
3w0w_D-E-C-A-B_tcr_pmhc	3vxt_A-B_tcr.pdb	3vxt_C-D_tcr.pdb	beta_chain	1	0.091763849
3w0w_D-E-C-A-B_tcr_pmhc	3vxt_A-B_tcr.pdb	3vxt_C-D_tcr.pdb	beta_chain	2	0.198158088
3w0w_D-E-C-A-B_tcr_pmhc	3vxt_A-B_tcr.pdb	3vxt_C-D_tcr.pdb	beta_chain	3	0.928662319
3w0w_D-E-C-A-B_tcr_pmhc	3vxt_A-B_tcr.pdb	3w0w_D-E-C-A-B_tcr_pmhc.pdb	alpha_chain	1	0.322122424
3w0w_D-E-C-A-B_tcr_pmhc	3vxt_A-B_tcr.pdb	3w0w_D-E-C-A-B_tcr_pmhc.pdb	alpha_chain	2	0.514642233
3w0w_D-E-C-A-B_tcr_pmhc	3vxt_A-B_tcr.pdb	3w0w_D-E-C-A-B_tcr_pmhc.pdb	alpha_chain	3	0.795419616
3w0w_D-E-C-A-B_tcr_pmhc	3vxt_A-B_tcr.pdb	3w0w_D-E-C-A-B_tcr_pmhc.pdb	beta_chain	1	0.159562212
3w0w_D-E-C-A-B_tcr_pmhc	3vxt_A-B_tcr.pdb	3w0w_D-E-C-A-B_tcr_pmhc.pdb	beta_chain	2	0.143652945
3w0w_D-E-C-A-B_tcr_pmhc	3vxt_A-B_tcr.pdb	3w0w_D-E-C-A-B_tcr_pmhc.pdb	beta_chain	3	0.64524225
3w0w_D-E-C-A-B_tcr_pmhc	3vxt_C-D_tcr.pdb	3w0w_D-E-C-A-B_tcr_pmhc.pdb	alpha_chain	1	0.335640057
3w0w_D-E-C-A-B_tcr_pmhc	3vxt_C-D_tcr.pdb	3w0w_D-E-C-A-B_tcr_pmhc.pdb	alpha_chain	2	0.547875077
3w0w_D-E-C-A-B_tcr_pmhc	3vxt_C-D_tcr.pdb	3w0w_D-E-C-A-B_tcr_pmhc.pdb	alpha_chain	3	0.751381424
3w0w_D-E-C-A-B_tcr_pmhc	3vxt_C-D_tcr.pdb	3w0w_D-E-C-A-B_tcr_pmhc.pdb	beta_chain	1	0.148189631
3w0w_D-E-C-A-B_tcr_pmhc	3vxt_C-D_tcr.pdb	3w0w_D-E-C-A-B_tcr_pmhc.pdb	beta_chain	2	0.171778203
3w0w_D-E-C-A-B_tcr_pmhc	3vxt_C-D_tcr.pdb	3w0w_D-E-C-A-B_tcr_pmhc.pdb	beta_chain	3	1.055406221
3sjv_D-E-C-A-B_tcr_pmhc	3sjv_D-E-C-A-B_tcr_pmhc.pdb	3skn_A-B_tcr.pdb	alpha_chain	1	0.348315853
3sjv_D-E-C-A-B_tcr_pmhc	3sjv_D-E-C-A-B_tcr_pmhc.pdb	3skn_A-B_tcr.pdb	alpha_chain	2	1.728212043
3sjv_D-E-C-A-B_tcr_pmhc	3sjv_D-E-C-A-B_tcr_pmhc.pdb	3skn_A-B_tcr.pdb	alpha_chain	3	0.451840517
3sjv_D-E-C-A-B_tcr_pmhc	3sjv_D-E-C-A-B_tcr_pmhc.pdb	3skn_A-B_tcr.pdb	beta_chain	1	0.497873173
3sjv_D-E-C-A-B_tcr_pmhc	3sjv_D-E-C-A-B_tcr_pmhc.pdb	3skn_A-B_tcr.pdb	beta_chain	2	1.042502602
3sjv_D-E-C-A-B_tcr_pmhc	3sjv_D-E-C-A-B_tcr_pmhc.pdb	3skn_A-B_tcr.pdb	beta_chain	3	0.94709402
3sjv_D-E-C-A-B_tcr_pmhc	3sjv_D-E-C-A-B_tcr_pmhc.pdb	3skn_C-D_tcr.pdb	alpha_chain	1	0.356521565
3sjv_D-E-C-A-B_tcr_pmhc	3sjv_D-E-C-A-B_tcr_pmhc.pdb	3skn_C-D_tcr.pdb	alpha_chain	2	1.729895354
3sjv_D-E-C-A-B_tcr_pmhc	3sjv_D-E-C-A-B_tcr_pmhc.pdb	3skn_C-D_tcr.pdb	alpha_chain	3	0.825352384
3sjv_D-E-C-A-B_tcr_pmhc	3sjv_D-E-C-A-B_tcr_pmhc.pdb	3skn_C-D_tcr.pdb	beta_chain	1	0.336003369
3sjv_D-E-C-A-B_tcr_pmhc	3sjv_D-E-C-A-B_tcr_pmhc.pdb	3skn_C-D_tcr.pdb	beta_chain	2	0.944938495
3sjv_D-E-C-A-B_tcr_pmhc	3sjv_D-E-C-A-B_tcr_pmhc.pdb	3skn_C-D_tcr.pdb	beta_chain	3	0.983816978
3sjv_D-E-C-A-B_tcr_pmhc	3sjv_D-E-C-A-B_tcr_pmhc.pdb	3skn_E-F_tcr.pdb	alpha_chain	1	0.427444529
3sjv_D-E-C-A-B_tcr_pmhc	3sjv_D-E-C-A-B_tcr_pmhc.pdb	3skn_E-F_tcr.pdb	alpha_chain	2	1.764131705
3sjv_D-E-C-A-B_tcr_pmhc	3sjv_D-E-C-A-B_tcr_pmhc.pdb	3skn_E-F_tcr.pdb	alpha_chain	3	0.882444597
3sjv_D-E-C-A-B_tcr_pmhc	3sjv_D-E-C-A-B_tcr_pmhc.pdb	3skn_E-F_tcr.pdb	beta_chain	1	0.297382535
3sjv_D-E-C-A-B_tcr_pmhc	3sjv_D-E-C-A-B_tcr_pmhc.pdb	3skn_E-F_tcr.pdb	beta_chain	2	0.889282295
3sjv_D-E-C-A-B_tcr_pmhc	3sjv_D-E-C-A-B_tcr_pmhc.pdb	3skn_E-F_tcr.pdb	beta_chain	3	0.850172272
3sjv_D-E-C-A-B_tcr_pmhc	3sjv_D-E-C-A-B_tcr_pmhc.pdb	3skn_G-H_tcr.pdb	alpha_chain	1	0.306389216
3sjv_D-E-C-A-B_tcr_pmhc	3sjv_D-E-C-A-B_tcr_pmhc.pdb	3skn_G-H_tcr.pdb	alpha_chain	2	1.773596461
3sjv_D-E-C-A-B_tcr_pmhc	3sjv_D-E-C-A-B_tcr_pmhc.pdb	3skn_G-H_tcr.pdb	alpha_chain	3	0.819515537
3sjv_D-E-C-A-B_tcr_pmhc	3sjv_D-E-C-A-B_tcr_pmhc.pdb	3skn_G-H_tcr.pdb	beta_chain	1	0.29126908
3sjv_D-E-C-A-B_tcr_pmhc	3sjv_D-E-C-A-B_tcr_pmhc.pdb	3skn_G-H_tcr.pdb	beta_chain	2	1.143281416
3sjv_D-E-C-A-B_tcr_pmhc	3sjv_D-E-C-A-B_tcr_pmhc.pdb	3skn_G-H_tcr.pdb	beta_chain	3	0.924259745
3sjv_D-E-C-A-B_tcr_pmhc	3skn_A-B_tcr.pdb	3skn_C-D_tcr.pdb	alpha_chain	1	0.243940266
3sjv_D-E-C-A-B_tcr_pmhc	3skn_A-B_tcr.pdb	3skn_C-D_tcr.pdb	alpha_chain	2	0.264659623
3sjv_D-E-C-A-B_tcr_pmhc	3skn_A-B_tcr.pdb	3skn_C-D_tcr.pdb	alpha_chain	3	0.791531971
3sjv_D-E-C-A-B_tcr_pmhc	3skn_A-B_tcr.pdb	3skn_C-D_tcr.pdb	beta_chain	1	0.312900079
3sjv_D-E-C-A-B_tcr_pmhc	3skn_A-B_tcr.pdb	3skn_C-D_tcr.pdb	beta_chain	2	0.484988203
3sjv_D-E-C-A-B_tcr_pmhc	3skn_A-B_tcr.pdb	3skn_C-D_tcr.pdb	beta_chain	3	0.739783154
3sjv_D-E-C-A-B_tcr_pmhc	3skn_A-B_tcr.pdb	3skn_E-F_tcr.pdb	alpha_chain	1	0.261985197
3sjv_D-E-C-A-B_tcr_pmhc	3skn_A-B_tcr.pdb	3skn_E-F_tcr.pdb	alpha_chain	2	0.271779028
3sjv_D-E-C-A-B_tcr_pmhc	3skn_A-B_tcr.pdb	3skn_E-F_tcr.pdb	alpha_chain	3	0.744942975
3sjv_D-E-C-A-B_tcr_pmhc	3skn_A-B_tcr.pdb	3skn_E-F_tcr.pdb	beta_chain	1	0.319757345
3sjv_D-E-C-A-B_tcr_pmhc	3skn_A-B_tcr.pdb	3skn_E-F_tcr.pdb	beta_chain	2	0.379667593
3sjv_D-E-C-A-B_tcr_pmhc	3skn_A-B_tcr.pdb	3skn_E-F_tcr.pdb	beta_chain	3	0.49328385
3sjv_D-E-C-A-B_tcr_pmhc	3skn_A-B_tcr.pdb	3skn_G-H_tcr.pdb	alpha_chain	1	0.20943782
3sjv_D-E-C-A-B_tcr_pmhc	3skn_A-B_tcr.pdb	3skn_G-H_tcr.pdb	alpha_chain	2	0.326779049
3sjv_D-E-C-A-B_tcr_pmhc	3skn_A-B_tcr.pdb	3skn_G-H_tcr.pdb	alpha_chain	3	0.729413575
3sjv_D-E-C-A-B_tcr_pmhc	3skn_A-B_tcr.pdb	3skn_G-H_tcr.pdb	beta_chain	1	0.368707442
3sjv_D-E-C-A-B_tcr_pmhc	3skn_A-B_tcr.pdb	3skn_G-H_tcr.pdb	beta_chain	2	0.312892634
3sjv_D-E-C-A-B_tcr_pmhc	3skn_A-B_tcr.pdb	3skn_G-H_tcr.pdb	beta_chain	3	0.460082136
3sjv_D-E-C-A-B_tcr_pmhc	3skn_C-D_tcr.pdb	3skn_E-F_tcr.pdb	alpha_chain	1	0.413772704
3sjv_D-E-C-A-B_tcr_pmhc	3skn_C-D_tcr.pdb	3skn_E-F_tcr.pdb	alpha_chain	2	0.277521891
3sjv_D-E-C-A-B_tcr_pmhc	3skn_C-D_tcr.pdb	3skn_E-F_tcr.pdb	alpha_chain	3	0.407381281
3sjv_D-E-C-A-B_tcr_pmhc	3skn_C-D_tcr.pdb	3skn_E-F_tcr.pdb	beta_chain	1	0.189934292
3sjv_D-E-C-A-B_tcr_pmhc	3skn_C-D_tcr.pdb	3skn_E-F_tcr.pdb	beta_chain	2	0.497193965
3sjv_D-E-C-A-B_tcr_pmhc	3skn_C-D_tcr.pdb	3skn_E-F_tcr.pdb	beta_chain	3	0.71210133
3sjv_D-E-C-A-B_tcr_pmhc	3skn_C-D_tcr.pdb	3skn_G-H_tcr.pdb	alpha_chain	1	0.220694243
3sjv_D-E-C-A-B_tcr_pmhc	3skn_C-D_tcr.pdb	3skn_G-H_tcr.pdb	alpha_chain	2	0.314420384
3sjv_D-E-C-A-B_tcr_pmhc	3skn_C-D_tcr.pdb	3skn_G-H_tcr.pdb	alpha_chain	3	0.35165258
3sjv_D-E-C-A-B_tcr_pmhc	3skn_C-D_tcr.pdb	3skn_G-H_tcr.pdb	beta_chain	1	0.227237901
3sjv_D-E-C-A-B_tcr_pmhc	3skn_C-D_tcr.pdb	3skn_G-H_tcr.pdb	beta_chain	2	0.670404839
3sjv_D-E-C-A-B_tcr_pmhc	3skn_C-D_tcr.pdb	3skn_G-H_tcr.pdb	beta_chain	3	0.79148247
3sjv_D-E-C-A-B_tcr_pmhc	3skn_E-F_tcr.pdb	3skn_G-H_tcr.pdb	alpha_chain	1	0.275088443
3sjv_D-E-C-A-B_tcr_pmhc	3skn_E-F_tcr.pdb	3skn_G-H_tcr.pdb	alpha_chain	2	0.159237523
3sjv_D-E-C-A-B_tcr_pmhc	3skn_E-F_tcr.pdb	3skn_G-H_tcr.pdb	alpha_chain	3	0.265181391
3sjv_D-E-C-A-B_tcr_pmhc	3skn_E-F_tcr.pdb	3skn_G-H_tcr.pdb	beta_chain	1	0.199186182
3sjv_D-E-C-A-B_tcr_pmhc	3skn_E-F_tcr.pdb	3skn_G-H_tcr.pdb	beta_chain	2	0.553335878
3sjv_D-E-C-A-B_tcr_pmhc	3skn_E-F_tcr.pdb	3skn_G-H_tcr.pdb	beta_chain	3	0.561742886
6amu_D-E-C-A-B_tcr_pmhc	3qeu_A-B_tcr.pdb	3qeu_D-E_tcr.pdb	alpha_chain	1	0.936252859
6amu_D-E-C-A-B_tcr_pmhc	3qeu_A-B_tcr.pdb	3qeu_D-E_tcr.pdb	alpha_chain	2	0.119777283
6amu_D-E-C-A-B_tcr_pmhc	3qeu_A-B_tcr.pdb	3qeu_D-E_tcr.pdb	alpha_chain	3	1.055038864
6amu_D-E-C-A-B_tcr_pmhc	3qeu_A-B_tcr.pdb	3qeu_D-E_tcr.pdb	beta_chain	1	0.125155479
6amu_D-E-C-A-B_tcr_pmhc	3qeu_A-B_tcr.pdb	3qeu_D-E_tcr.pdb	beta_chain	2	0.290735001
6amu_D-E-C-A-B_tcr_pmhc	3qeu_A-B_tcr.pdb	3qeu_D-E_tcr.pdb	beta_chain	3	0.164632814
6amu_D-E-C-A-B_tcr_pmhc	3qeu_A-B_tcr.pdb	6amu_D-E-C-A-B_tcr_pmhc.pdb	alpha_chain	1	1.212816451
6amu_D-E-C-A-B_tcr_pmhc	3qeu_A-B_tcr.pdb	6amu_D-E-C-A-B_tcr_pmhc.pdb	alpha_chain	2	0.147636005
6amu_D-E-C-A-B_tcr_pmhc	3qeu_A-B_tcr.pdb	6amu_D-E-C-A-B_tcr_pmhc.pdb	alpha_chain	3	0.496235673
6amu_D-E-C-A-B_tcr_pmhc	3qeu_A-B_tcr.pdb	6amu_D-E-C-A-B_tcr_pmhc.pdb	beta_chain	1	0.171428567
6amu_D-E-C-A-B_tcr_pmhc	3qeu_A-B_tcr.pdb	6amu_D-E-C-A-B_tcr_pmhc.pdb	beta_chain	2	0.220758347
6amu_D-E-C-A-B_tcr_pmhc	3qeu_A-B_tcr.pdb	6amu_D-E-C-A-B_tcr_pmhc.pdb	beta_chain	3	0.21463916
6amu_D-E-C-A-B_tcr_pmhc	3qeu_D-E_tcr.pdb	6amu_D-E-C-A-B_tcr_pmhc.pdb	alpha_chain	1	1.303371468
6amu_D-E-C-A-B_tcr_pmhc	3qeu_D-E_tcr.pdb	6amu_D-E-C-A-B_tcr_pmhc.pdb	alpha_chain	2	0.159967594
6amu_D-E-C-A-B_tcr_pmhc	3qeu_D-E_tcr.pdb	6amu_D-E-C-A-B_tcr_pmhc.pdb	alpha_chain	3	1.065863628
6amu_D-E-C-A-B_tcr_pmhc	3qeu_D-E_tcr.pdb	6amu_D-E-C-A-B_tcr_pmhc.pdb	beta_chain	1	0.129071068
6amu_D-E-C-A-B_tcr_pmhc	3qeu_D-E_tcr.pdb	6amu_D-E-C-A-B_tcr_pmhc.pdb	beta_chain	2	0.212116097
6amu_D-E-C-A-B_tcr_pmhc	3qeu_D-E_tcr.pdb	6amu_D-E-C-A-B_tcr_pmhc.pdb	beta_chain	3	0.214378245
3pwp_D-E-C-A-B_tcr_pmhc	3pwp_D-E-C-A-B_tcr_pmhc.pdb	3qh3_A-B_tcr.pdb	alpha_chain	1	0.256695676
3pwp_D-E-C-A-B_tcr_pmhc	3pwp_D-E-C-A-B_tcr_pmhc.pdb	3qh3_A-B_tcr.pdb	alpha_chain	2	0.167826139
3pwp_D-E-C-A-B_tcr_pmhc	3pwp_D-E-C-A-B_tcr_pmhc.pdb	3qh3_A-B_tcr.pdb	alpha_chain	3	1.951539158
3pwp_D-E-C-A-B_tcr_pmhc	3pwp_D-E-C-A-B_tcr_pmhc.pdb	3qh3_A-B_tcr.pdb	beta_chain	1	0.248128687
3pwp_D-E-C-A-B_tcr_pmhc	3pwp_D-E-C-A-B_tcr_pmhc.pdb	3qh3_A-B_tcr.pdb	beta_chain	2	0.257402488
3pwp_D-E-C-A-B_tcr_pmhc	3pwp_D-E-C-A-B_tcr_pmhc.pdb	3qh3_A-B_tcr.pdb	beta_chain	3	1.348852762
3pwp_D-E-C-A-B_tcr_pmhc	3pwp_D-E-C-A-B_tcr_pmhc.pdb	7amp_A-B_tcr.pdb	alpha_chain	1	0.484484877
3pwp_D-E-C-A-B_tcr_pmhc	3pwp_D-E-C-A-B_tcr_pmhc.pdb	7amp_A-B_tcr.pdb	alpha_chain	2	0.347671362
3pwp_D-E-C-A-B_tcr_pmhc	3pwp_D-E-C-A-B_tcr_pmhc.pdb	7amp_A-B_tcr.pdb	alpha_chain	3	0.570177582
3pwp_D-E-C-A-B_tcr_pmhc	3pwp_D-E-C-A-B_tcr_pmhc.pdb	7amp_A-B_tcr.pdb	beta_chain	1	0.798806697
3pwp_D-E-C-A-B_tcr_pmhc	3pwp_D-E-C-A-B_tcr_pmhc.pdb	7amp_A-B_tcr.pdb	beta_chain	2	0.281731588
3pwp_D-E-C-A-B_tcr_pmhc	3pwp_D-E-C-A-B_tcr_pmhc.pdb	7amp_A-B_tcr.pdb	beta_chain	3	1.845083401
3pwp_D-E-C-A-B_tcr_pmhc	3qh3_A-B_tcr.pdb	7amp_A-B_tcr.pdb	alpha_chain	1	0.44879695
3pwp_D-E-C-A-B_tcr_pmhc	3qh3_A-B_tcr.pdb	7amp_A-B_tcr.pdb	alpha_chain	2	0.261009189
3pwp_D-E-C-A-B_tcr_pmhc	3qh3_A-B_tcr.pdb	7amp_A-B_tcr.pdb	alpha_chain	3	1.831570974
3pwp_D-E-C-A-B_tcr_pmhc	3qh3_A-B_tcr.pdb	7amp_A-B_tcr.pdb	beta_chain	1	0.847466252
3pwp_D-E-C-A-B_tcr_pmhc	3qh3_A-B_tcr.pdb	7amp_A-B_tcr.pdb	beta_chain	2	0.239653039
3pwp_D-E-C-A-B_tcr_pmhc	3qh3_A-B_tcr.pdb	7amp_A-B_tcr.pdb	beta_chain	3	1.886625156
3h9s_D-E-C-A-B_tcr_pmhc	3h9s_D-E-C-A-B_tcr_pmhc.pdb	3qh3_A-B_tcr.pdb	alpha_chain	1	0.329809493
3h9s_D-E-C-A-B_tcr_pmhc	3h9s_D-E-C-A-B_tcr_pmhc.pdb	3qh3_A-B_tcr.pdb	alpha_chain	2	0.112787319
3h9s_D-E-C-A-B_tcr_pmhc	3h9s_D-E-C-A-B_tcr_pmhc.pdb	3qh3_A-B_tcr.pdb	alpha_chain	3	1.93356387
3h9s_D-E-C-A-B_tcr_pmhc	3h9s_D-E-C-A-B_tcr_pmhc.pdb	3qh3_A-B_tcr.pdb	beta_chain	1	0.209827244
3h9s_D-E-C-A-B_tcr_pmhc	3h9s_D-E-C-A-B_tcr_pmhc.pdb	3qh3_A-B_tcr.pdb	beta_chain	2	0.295113839
3h9s_D-E-C-A-B_tcr_pmhc	3h9s_D-E-C-A-B_tcr_pmhc.pdb	3qh3_A-B_tcr.pdb	beta_chain	3	1.42982985
3h9s_D-E-C-A-B_tcr_pmhc	3h9s_D-E-C-A-B_tcr_pmhc.pdb	7amp_A-B_tcr.pdb	alpha_chain	1	0.459311616
3h9s_D-E-C-A-B_tcr_pmhc	3h9s_D-E-C-A-B_tcr_pmhc.pdb	7amp_A-B_tcr.pdb	alpha_chain	2	0.254677369
3h9s_D-E-C-A-B_tcr_pmhc	3h9s_D-E-C-A-B_tcr_pmhc.pdb	7amp_A-B_tcr.pdb	alpha_chain	3	0.542443496
3h9s_D-E-C-A-B_tcr_pmhc	3h9s_D-E-C-A-B_tcr_pmhc.pdb	7amp_A-B_tcr.pdb	beta_chain	1	0.827853989
3h9s_D-E-C-A-B_tcr_pmhc	3h9s_D-E-C-A-B_tcr_pmhc.pdb	7amp_A-B_tcr.pdb	beta_chain	2	0.252455313
3h9s_D-E-C-A-B_tcr_pmhc	3h9s_D-E-C-A-B_tcr_pmhc.pdb	7amp_A-B_tcr.pdb	beta_chain	3	1.953717994
3h9s_D-E-C-A-B_tcr_pmhc	3qh3_A-B_tcr.pdb	7amp_A-B_tcr.pdb	alpha_chain	1	0.448730037
3h9s_D-E-C-A-B_tcr_pmhc	3qh3_A-B_tcr.pdb	7amp_A-B_tcr.pdb	alpha_chain	2	0.260953252
3h9s_D-E-C-A-B_tcr_pmhc	3qh3_A-B_tcr.pdb	7amp_A-B_tcr.pdb	alpha_chain	3	1.831664901
3h9s_D-E-C-A-B_tcr_pmhc	3qh3_A-B_tcr.pdb	7amp_A-B_tcr.pdb	beta_chain	1	0.84737045
3h9s_D-E-C-A-B_tcr_pmhc	3qh3_A-B_tcr.pdb	7amp_A-B_tcr.pdb	beta_chain	2	0.239650888
3h9s_D-E-C-A-B_tcr_pmhc	3qh3_A-B_tcr.pdb	7amp_A-B_tcr.pdb	beta_chain	3	1.886633784
2bnr_D-E-C-A-B_tcr_pmhc	2bnr_D-E-C-A-B_tcr_pmhc.pdb	2bnu_A-B_tcr.pdb	alpha_chain	1	0.114007558
2bnr_D-E-C-A-B_tcr_pmhc	2bnr_D-E-C-A-B_tcr_pmhc.pdb	2bnu_A-B_tcr.pdb	alpha_chain	2	0.293784875
2bnr_D-E-C-A-B_tcr_pmhc	2bnr_D-E-C-A-B_tcr_pmhc.pdb	2bnu_A-B_tcr.pdb	alpha_chain	3	1.457972394
2bnr_D-E-C-A-B_tcr_pmhc	2bnr_D-E-C-A-B_tcr_pmhc.pdb	2bnu_A-B_tcr.pdb	beta_chain	1	0.089642787
2bnr_D-E-C-A-B_tcr_pmhc	2bnr_D-E-C-A-B_tcr_pmhc.pdb	2bnu_A-B_tcr.pdb	beta_chain	2	0.333135295
2bnr_D-E-C-A-B_tcr_pmhc	2bnr_D-E-C-A-B_tcr_pmhc.pdb	2bnu_A-B_tcr.pdb	beta_chain	3	0.629630355
6eqb_D-E-C-A-B_tcr_pmhc	4jfh_D-E_tcr.pdb	6eqb_D-E-C-A-B_tcr_pmhc.pdb	alpha_chain	1	0.376598263
6eqb_D-E-C-A-B_tcr_pmhc	4jfh_D-E_tcr.pdb	6eqb_D-E-C-A-B_tcr_pmhc.pdb	alpha_chain	2	0.281725935
6eqb_D-E-C-A-B_tcr_pmhc	4jfh_D-E_tcr.pdb	6eqb_D-E-C-A-B_tcr_pmhc.pdb	alpha_chain	3	0.880213288
6eqb_D-E-C-A-B_tcr_pmhc	4jfh_D-E_tcr.pdb	6eqb_D-E-C-A-B_tcr_pmhc.pdb	beta_chain	1	0.25799653
6eqb_D-E-C-A-B_tcr_pmhc	4jfh_D-E_tcr.pdb	6eqb_D-E-C-A-B_tcr_pmhc.pdb	beta_chain	2	0.710708368
6eqb_D-E-C-A-B_tcr_pmhc	4jfh_D-E_tcr.pdb	6eqb_D-E-C-A-B_tcr_pmhc.pdb	beta_chain	3	2.099018398
4jfe_D-E-C-A-B_tcr_pmhc	4jfe_D-E-C-A-B_tcr_pmhc.pdb	4jfh_D-E_tcr.pdb	alpha_chain	1	0.412366362
4jfe_D-E-C-A-B_tcr_pmhc	4jfe_D-E-C-A-B_tcr_pmhc.pdb	4jfh_D-E_tcr.pdb	alpha_chain	2	0.23066139
4jfe_D-E-C-A-B_tcr_pmhc	4jfe_D-E-C-A-B_tcr_pmhc.pdb	4jfh_D-E_tcr.pdb	alpha_chain	3	0.888588574
4jfe_D-E-C-A-B_tcr_pmhc	4jfe_D-E-C-A-B_tcr_pmhc.pdb	4jfh_D-E_tcr.pdb	beta_chain	1	0.145340315
4jfe_D-E-C-A-B_tcr_pmhc	4jfe_D-E-C-A-B_tcr_pmhc.pdb	4jfh_D-E_tcr.pdb	beta_chain	2	0.748124466
4jfe_D-E-C-A-B_tcr_pmhc	4jfe_D-E-C-A-B_tcr_pmhc.pdb	4jfh_D-E_tcr.pdb	beta_chain	3	2.057742995
2f54_D-E-C-A-B_tcr_pmhc	2bnu_A-B_tcr.pdb	2f54_D-E-C-A-B_tcr_pmhc.pdb	alpha_chain	1	0.136083579
2f54_D-E-C-A-B_tcr_pmhc	2bnu_A-B_tcr.pdb	2f54_D-E-C-A-B_tcr_pmhc.pdb	alpha_chain	2	0.804712601
2f54_D-E-C-A-B_tcr_pmhc	2bnu_A-B_tcr.pdb	2f54_D-E-C-A-B_tcr_pmhc.pdb	alpha_chain	3	1.527490004
2f54_D-E-C-A-B_tcr_pmhc	2bnu_A-B_tcr.pdb	2f54_D-E-C-A-B_tcr_pmhc.pdb	beta_chain	1	0.117241974
2f54_D-E-C-A-B_tcr_pmhc	2bnu_A-B_tcr.pdb	2f54_D-E-C-A-B_tcr_pmhc.pdb	beta_chain	2	0.312638899
2f54_D-E-C-A-B_tcr_pmhc	2bnu_A-B_tcr.pdb	2f54_D-E-C-A-B_tcr_pmhc.pdb	beta_chain	3	0.586162682
4qrp_D-E-C-A-B_tcr_pmhc	4qrp_D-E-C-A-B_tcr_pmhc.pdb	4qrp_K-L_tcr.pdb	alpha_chain	1	0.773921344
4qrp_D-E-C-A-B_tcr_pmhc	4qrp_D-E-C-A-B_tcr_pmhc.pdb	4qrp_K-L_tcr.pdb	alpha_chain	2	0.438770413
4qrp_D-E-C-A-B_tcr_pmhc	4qrp_D-E-C-A-B_tcr_pmhc.pdb	4qrp_K-L_tcr.pdb	alpha_chain	3	1.235648877
4qrp_D-E-C-A-B_tcr_pmhc	4qrp_D-E-C-A-B_tcr_pmhc.pdb	4qrp_K-L_tcr.pdb	beta_chain	1	0.23362261
4qrp_D-E-C-A-B_tcr_pmhc	4qrp_D-E-C-A-B_tcr_pmhc.pdb	4qrp_K-L_tcr.pdb	beta_chain	2	0.777213338
4qrp_D-E-C-A-B_tcr_pmhc	4qrp_D-E-C-A-B_tcr_pmhc.pdb	4qrp_K-L_tcr.pdb	beta_chain	3	0.58835105
2ckb_A-B-P-H-L_tcr_pmhc	1tcr_A-B_tcr.pdb	2ckb_A-B-P-H-L_tcr_pmhc.pdb	alpha_chain	1	0.839348133
2ckb_A-B-P-H-L_tcr_pmhc	1tcr_A-B_tcr.pdb	2ckb_A-B-P-H-L_tcr_pmhc.pdb	alpha_chain	2	0.477562566
2ckb_A-B-P-H-L_tcr_pmhc	1tcr_A-B_tcr.pdb	2ckb_A-B-P-H-L_tcr_pmhc.pdb	alpha_chain	3	1.983959264
2ckb_A-B-P-H-L_tcr_pmhc	1tcr_A-B_tcr.pdb	2ckb_A-B-P-H-L_tcr_pmhc.pdb	beta_chain	1	0.367249548
2ckb_A-B-P-H-L_tcr_pmhc	1tcr_A-B_tcr.pdb	2ckb_A-B-P-H-L_tcr_pmhc.pdb	beta_chain	2	0.612578295
2ckb_A-B-P-H-L_tcr_pmhc	1tcr_A-B_tcr.pdb	2ckb_A-B-P-H-L_tcr_pmhc.pdb	beta_chain	3	0.713164866
5c0c_I-J-C-A-B_tcr_pmhc	3utp_D-E_tcr.pdb	3utp_K-L_tcr.pdb	alpha_chain	1	0.276679189
5c0c_I-J-C-A-B_tcr_pmhc	3utp_D-E_tcr.pdb	3utp_K-L_tcr.pdb	alpha_chain	2	0.34668663
5c0c_I-J-C-A-B_tcr_pmhc	3utp_D-E_tcr.pdb	3utp_K-L_tcr.pdb	alpha_chain	3	0.484540327
5c0c_I-J-C-A-B_tcr_pmhc	3utp_D-E_tcr.pdb	3utp_K-L_tcr.pdb	beta_chain	1	0.253654722
5c0c_I-J-C-A-B_tcr_pmhc	3utp_D-E_tcr.pdb	3utp_K-L_tcr.pdb	beta_chain	2	0.176644751
5c0c_I-J-C-A-B_tcr_pmhc	3utp_D-E_tcr.pdb	3utp_K-L_tcr.pdb	beta_chain	3	0.393465269
5c0c_I-J-C-A-B_tcr_pmhc	3utp_D-E_tcr.pdb	5c0c_I-J-C-A-B_tcr_pmhc.pdb	alpha_chain	1	0.238366461
5c0c_I-J-C-A-B_tcr_pmhc	3utp_D-E_tcr.pdb	5c0c_I-J-C-A-B_tcr_pmhc.pdb	alpha_chain	2	0.985237908
5c0c_I-J-C-A-B_tcr_pmhc	3utp_D-E_tcr.pdb	5c0c_I-J-C-A-B_tcr_pmhc.pdb	alpha_chain	3	0.249863629
5c0c_I-J-C-A-B_tcr_pmhc	3utp_D-E_tcr.pdb	5c0c_I-J-C-A-B_tcr_pmhc.pdb	beta_chain	1	0.224092892
5c0c_I-J-C-A-B_tcr_pmhc	3utp_D-E_tcr.pdb	5c0c_I-J-C-A-B_tcr_pmhc.pdb	beta_chain	2	0.21271555
5c0c_I-J-C-A-B_tcr_pmhc	3utp_D-E_tcr.pdb	5c0c_I-J-C-A-B_tcr_pmhc.pdb	beta_chain	3	0.330006912
5c0c_I-J-C-A-B_tcr_pmhc	3utp_K-L_tcr.pdb	5c0c_I-J-C-A-B_tcr_pmhc.pdb	alpha_chain	1	0.171817308
5c0c_I-J-C-A-B_tcr_pmhc	3utp_K-L_tcr.pdb	5c0c_I-J-C-A-B_tcr_pmhc.pdb	alpha_chain	2	0.906864204
5c0c_I-J-C-A-B_tcr_pmhc	3utp_K-L_tcr.pdb	5c0c_I-J-C-A-B_tcr_pmhc.pdb	alpha_chain	3	0.494341017
5c0c_I-J-C-A-B_tcr_pmhc	3utp_K-L_tcr.pdb	5c0c_I-J-C-A-B_tcr_pmhc.pdb	beta_chain	1	0.239335062
5c0c_I-J-C-A-B_tcr_pmhc	3utp_K-L_tcr.pdb	5c0c_I-J-C-A-B_tcr_pmhc.pdb	beta_chain	2	0.15722652
5c0c_I-J-C-A-B_tcr_pmhc	3utp_K-L_tcr.pdb	5c0c_I-J-C-A-B_tcr_pmhc.pdb	beta_chain	3	0.293717135
3d39_D-E-C-A-B_tcr_pmhc	3d39_D-E-C-A-B_tcr_pmhc.pdb	3qh3_A-B_tcr.pdb	alpha_chain	1	0.272209787
3d39_D-E-C-A-B_tcr_pmhc	3d39_D-E-C-A-B_tcr_pmhc.pdb	3qh3_A-B_tcr.pdb	alpha_chain	2	0.255996123
3d39_D-E-C-A-B_tcr_pmhc	3d39_D-E-C-A-B_tcr_pmhc.pdb	3qh3_A-B_tcr.pdb	alpha_chain	3	1.981209809
3d39_D-E-C-A-B_tcr_pmhc	3d39_D-E-C-A-B_tcr_pmhc.pdb	3qh3_A-B_tcr.pdb	beta_chain	1	0.258719514
3d39_D-E-C-A-B_tcr_pmhc	3d39_D-E-C-A-B_tcr_pmhc.pdb	3qh3_A-B_tcr.pdb	beta_chain	2	0.312638947
3d39_D-E-C-A-B_tcr_pmhc	3d39_D-E-C-A-B_tcr_pmhc.pdb	3qh3_A-B_tcr.pdb	beta_chain	3	1.076891264
3d39_D-E-C-A-B_tcr_pmhc	3d39_D-E-C-A-B_tcr_pmhc.pdb	7amp_A-B_tcr.pdb	alpha_chain	1	0.415931571
3d39_D-E-C-A-B_tcr_pmhc	3d39_D-E-C-A-B_tcr_pmhc.pdb	7amp_A-B_tcr.pdb	alpha_chain	2	0.379203661
3d39_D-E-C-A-B_tcr_pmhc	3d39_D-E-C-A-B_tcr_pmhc.pdb	7amp_A-B_tcr.pdb	alpha_chain	3	0.63953478
3d39_D-E-C-A-B_tcr_pmhc	3d39_D-E-C-A-B_tcr_pmhc.pdb	7amp_A-B_tcr.pdb	beta_chain	1	0.843540038
3d39_D-E-C-A-B_tcr_pmhc	3d39_D-E-C-A-B_tcr_pmhc.pdb	7amp_A-B_tcr.pdb	beta_chain	2	0.313962652
3d39_D-E-C-A-B_tcr_pmhc	3d39_D-E-C-A-B_tcr_pmhc.pdb	7amp_A-B_tcr.pdb	beta_chain	3	2.015709255
3d39_D-E-C-A-B_tcr_pmhc	3qh3_A-B_tcr.pdb	7amp_A-B_tcr.pdb	alpha_chain	1	0.448936993
3d39_D-E-C-A-B_tcr_pmhc	3qh3_A-B_tcr.pdb	7amp_A-B_tcr.pdb	alpha_chain	2	0.2609658
3d39_D-E-C-A-B_tcr_pmhc	3qh3_A-B_tcr.pdb	7amp_A-B_tcr.pdb	alpha_chain	3	1.831627323
3d39_D-E-C-A-B_tcr_pmhc	3qh3_A-B_tcr.pdb	7amp_A-B_tcr.pdb	beta_chain	1	0.847386607
3d39_D-E-C-A-B_tcr_pmhc	3qh3_A-B_tcr.pdb	7amp_A-B_tcr.pdb	beta_chain	2	0.239647645
3d39_D-E-C-A-B_tcr_pmhc	3qh3_A-B_tcr.pdb	7amp_A-B_tcr.pdb	beta_chain	3	1.886597537
5nmg_D-E-C-A-B_tcr_pmhc	5nmd_A-B_tcr.pdb	5nmd_C-D_tcr.pdb	alpha_chain	1	0.072081475
5nmg_D-E-C-A-B_tcr_pmhc	5nmd_A-B_tcr.pdb	5nmd_C-D_tcr.pdb	alpha_chain	2	0.065139352
5nmg_D-E-C-A-B_tcr_pmhc	5nmd_A-B_tcr.pdb	5nmd_C-D_tcr.pdb	alpha_chain	3	1.638421642
5nmg_D-E-C-A-B_tcr_pmhc	5nmd_A-B_tcr.pdb	5nmd_C-D_tcr.pdb	beta_chain	1	0.070992871
5nmg_D-E-C-A-B_tcr_pmhc	5nmd_A-B_tcr.pdb	5nmd_C-D_tcr.pdb	beta_chain	2	0.101719576
5nmg_D-E-C-A-B_tcr_pmhc	5nmd_A-B_tcr.pdb	5nmd_C-D_tcr.pdb	beta_chain	3	1.048382808
5nmg_D-E-C-A-B_tcr_pmhc	5nmd_A-B_tcr.pdb	5nmg_D-E-C-A-B_tcr_pmhc.pdb	alpha_chain	1	0.386999636
5nmg_D-E-C-A-B_tcr_pmhc	5nmd_A-B_tcr.pdb	5nmg_D-E-C-A-B_tcr_pmhc.pdb	alpha_chain	2	0.324935782
5nmg_D-E-C-A-B_tcr_pmhc	5nmd_A-B_tcr.pdb	5nmg_D-E-C-A-B_tcr_pmhc.pdb	alpha_chain	3	1.657373257
5nmg_D-E-C-A-B_tcr_pmhc	5nmd_A-B_tcr.pdb	5nmg_D-E-C-A-B_tcr_pmhc.pdb	beta_chain	1	0.753688394
5nmg_D-E-C-A-B_tcr_pmhc	5nmd_A-B_tcr.pdb	5nmg_D-E-C-A-B_tcr_pmhc.pdb	beta_chain	2	0.221125861
5nmg_D-E-C-A-B_tcr_pmhc	5nmd_A-B_tcr.pdb	5nmg_D-E-C-A-B_tcr_pmhc.pdb	beta_chain	3	1.14110353
5nmg_D-E-C-A-B_tcr_pmhc	5nmd_C-D_tcr.pdb	5nmg_D-E-C-A-B_tcr_pmhc.pdb	alpha_chain	1	0.345559899
5nmg_D-E-C-A-B_tcr_pmhc	5nmd_C-D_tcr.pdb	5nmg_D-E-C-A-B_tcr_pmhc.pdb	alpha_chain	2	0.302349849
5nmg_D-E-C-A-B_tcr_pmhc	5nmd_C-D_tcr.pdb	5nmg_D-E-C-A-B_tcr_pmhc.pdb	alpha_chain	3	0.448580936
5nmg_D-E-C-A-B_tcr_pmhc	5nmd_C-D_tcr.pdb	5nmg_D-E-C-A-B_tcr_pmhc.pdb	beta_chain	1	0.759350286
5nmg_D-E-C-A-B_tcr_pmhc	5nmd_C-D_tcr.pdb	5nmg_D-E-C-A-B_tcr_pmhc.pdb	beta_chain	2	0.142553521
5nmg_D-E-C-A-B_tcr_pmhc	5nmd_C-D_tcr.pdb	5nmg_D-E-C-A-B_tcr_pmhc.pdb	beta_chain	3	0.695139187
3vxr_D-E-C-A-B_tcr_pmhc	3vxq_A-B_tcr.pdb	3vxq_D-E_tcr.pdb	alpha_chain	1	0.18118041
3vxr_D-E-C-A-B_tcr_pmhc	3vxq_A-B_tcr.pdb	3vxq_D-E_tcr.pdb	alpha_chain	2	0.173780695
3vxr_D-E-C-A-B_tcr_pmhc	3vxq_A-B_tcr.pdb	3vxq_D-E_tcr.pdb	alpha_chain	3	0.6463329
3vxr_D-E-C-A-B_tcr_pmhc	3vxq_A-B_tcr.pdb	3vxq_D-E_tcr.pdb	beta_chain	1	0.254924094
3vxr_D-E-C-A-B_tcr_pmhc	3vxq_A-B_tcr.pdb	3vxq_D-E_tcr.pdb	beta_chain	2	0.200810414
3vxr_D-E-C-A-B_tcr_pmhc	3vxq_A-B_tcr.pdb	3vxq_D-E_tcr.pdb	beta_chain	3	0.243096091
3vxr_D-E-C-A-B_tcr_pmhc	3vxq_A-B_tcr.pdb	3vxr_D-E-C-A-B_tcr_pmhc.pdb	alpha_chain	1	0.229165204
3vxr_D-E-C-A-B_tcr_pmhc	3vxq_A-B_tcr.pdb	3vxr_D-E-C-A-B_tcr_pmhc.pdb	alpha_chain	2	0.242033535
3vxr_D-E-C-A-B_tcr_pmhc	3vxq_A-B_tcr.pdb	3vxr_D-E-C-A-B_tcr_pmhc.pdb	alpha_chain	3	0.3103829
3vxr_D-E-C-A-B_tcr_pmhc	3vxq_A-B_tcr.pdb	3vxr_D-E-C-A-B_tcr_pmhc.pdb	beta_chain	1	0.335757969
3vxr_D-E-C-A-B_tcr_pmhc	3vxq_A-B_tcr.pdb	3vxr_D-E-C-A-B_tcr_pmhc.pdb	beta_chain	2	0.245822628
3vxr_D-E-C-A-B_tcr_pmhc	3vxq_A-B_tcr.pdb	3vxr_D-E-C-A-B_tcr_pmhc.pdb	beta_chain	3	0.671817467
3vxr_D-E-C-A-B_tcr_pmhc	3vxq_D-E_tcr.pdb	3vxr_D-E-C-A-B_tcr_pmhc.pdb	alpha_chain	1	0.194454958
3vxr_D-E-C-A-B_tcr_pmhc	3vxq_D-E_tcr.pdb	3vxr_D-E-C-A-B_tcr_pmhc.pdb	alpha_chain	2	0.247187172
3vxr_D-E-C-A-B_tcr_pmhc	3vxq_D-E_tcr.pdb	3vxr_D-E-C-A-B_tcr_pmhc.pdb	alpha_chain	3	0.629866795
3vxr_D-E-C-A-B_tcr_pmhc	3vxq_D-E_tcr.pdb	3vxr_D-E-C-A-B_tcr_pmhc.pdb	beta_chain	1	0.266345633
3vxr_D-E-C-A-B_tcr_pmhc	3vxq_D-E_tcr.pdb	3vxr_D-E-C-A-B_tcr_pmhc.pdb	beta_chain	2	0.208206436
3vxr_D-E-C-A-B_tcr_pmhc	3vxq_D-E_tcr.pdb	3vxr_D-E-C-A-B_tcr_pmhc.pdb	beta_chain	3	0.709314014
1qrn_D-E-C-A-B_tcr_pmhc	1qrn_D-E-C-A-B_tcr_pmhc.pdb	3qh3_A-B_tcr.pdb	alpha_chain	1	0.288980177
1qrn_D-E-C-A-B_tcr_pmhc	1qrn_D-E-C-A-B_tcr_pmhc.pdb	3qh3_A-B_tcr.pdb	alpha_chain	2	0.448357128
1qrn_D-E-C-A-B_tcr_pmhc	1qrn_D-E-C-A-B_tcr_pmhc.pdb	3qh3_A-B_tcr.pdb	alpha_chain	3	1.915422279
1qrn_D-E-C-A-B_tcr_pmhc	1qrn_D-E-C-A-B_tcr_pmhc.pdb	3qh3_A-B_tcr.pdb	beta_chain	1	0.393984384
1qrn_D-E-C-A-B_tcr_pmhc	1qrn_D-E-C-A-B_tcr_pmhc.pdb	3qh3_A-B_tcr.pdb	beta_chain	2	0.243661297
1qrn_D-E-C-A-B_tcr_pmhc	1qrn_D-E-C-A-B_tcr_pmhc.pdb	3qh3_A-B_tcr.pdb	beta_chain	3	1.221699313
1qrn_D-E-C-A-B_tcr_pmhc	1qrn_D-E-C-A-B_tcr_pmhc.pdb	7amp_A-B_tcr.pdb	alpha_chain	1	0.422982273
1qrn_D-E-C-A-B_tcr_pmhc	1qrn_D-E-C-A-B_tcr_pmhc.pdb	7amp_A-B_tcr.pdb	alpha_chain	2	0.488260766
1qrn_D-E-C-A-B_tcr_pmhc	1qrn_D-E-C-A-B_tcr_pmhc.pdb	7amp_A-B_tcr.pdb	alpha_chain	3	0.485232918
1qrn_D-E-C-A-B_tcr_pmhc	1qrn_D-E-C-A-B_tcr_pmhc.pdb	7amp_A-B_tcr.pdb	beta_chain	1	0.836504857
1qrn_D-E-C-A-B_tcr_pmhc	1qrn_D-E-C-A-B_tcr_pmhc.pdb	7amp_A-B_tcr.pdb	beta_chain	2	0.257589106
1qrn_D-E-C-A-B_tcr_pmhc	1qrn_D-E-C-A-B_tcr_pmhc.pdb	7amp_A-B_tcr.pdb	beta_chain	3	1.89451938
1qrn_D-E-C-A-B_tcr_pmhc	3qh3_A-B_tcr.pdb	7amp_A-B_tcr.pdb	alpha_chain	1	0.44888892
1qrn_D-E-C-A-B_tcr_pmhc	3qh3_A-B_tcr.pdb	7amp_A-B_tcr.pdb	alpha_chain	2	0.260989646
1qrn_D-E-C-A-B_tcr_pmhc	3qh3_A-B_tcr.pdb	7amp_A-B_tcr.pdb	alpha_chain	3	1.831631642
1qrn_D-E-C-A-B_tcr_pmhc	3qh3_A-B_tcr.pdb	7amp_A-B_tcr.pdb	beta_chain	1	0.847284328
1qrn_D-E-C-A-B_tcr_pmhc	3qh3_A-B_tcr.pdb	7amp_A-B_tcr.pdb	beta_chain	2	0.239657833
1qrn_D-E-C-A-B_tcr_pmhc	3qh3_A-B_tcr.pdb	7amp_A-B_tcr.pdb	beta_chain	3	1.886625524
6q3s_D-E-C-A-B_tcr_pmhc	2bnu_A-B_tcr.pdb	6q3s_D-E-C-A-B_tcr_pmhc.pdb	alpha_chain	1	0.23359141
6q3s_D-E-C-A-B_tcr_pmhc	2bnu_A-B_tcr.pdb	6q3s_D-E-C-A-B_tcr_pmhc.pdb	alpha_chain	2	0.332754114
6q3s_D-E-C-A-B_tcr_pmhc	2bnu_A-B_tcr.pdb	6q3s_D-E-C-A-B_tcr_pmhc.pdb	alpha_chain	3	1.561526067
6q3s_D-E-C-A-B_tcr_pmhc	2bnu_A-B_tcr.pdb	6q3s_D-E-C-A-B_tcr_pmhc.pdb	beta_chain	1	0.215557222
6q3s_D-E-C-A-B_tcr_pmhc	2bnu_A-B_tcr.pdb	6q3s_D-E-C-A-B_tcr_pmhc.pdb	beta_chain	2	0.808856287
6q3s_D-E-C-A-B_tcr_pmhc	2bnu_A-B_tcr.pdb	6q3s_D-E-C-A-B_tcr_pmhc.pdb	beta_chain	3	0.651203843
2pye_D-E-C-A-B_tcr_pmhc	2pye_D-E-C-A-B_tcr_pmhc.pdb	2pyf_A-B_tcr.pdb	alpha_chain	1	0.24128101
2pye_D-E-C-A-B_tcr_pmhc	2pye_D-E-C-A-B_tcr_pmhc.pdb	2pyf_A-B_tcr.pdb	alpha_chain	2	0.974287641
2pye_D-E-C-A-B_tcr_pmhc	2pye_D-E-C-A-B_tcr_pmhc.pdb	2pyf_A-B_tcr.pdb	alpha_chain	3	1.293279951
2pye_D-E-C-A-B_tcr_pmhc	2pye_D-E-C-A-B_tcr_pmhc.pdb	2pyf_A-B_tcr.pdb	beta_chain	1	0.149009291
2pye_D-E-C-A-B_tcr_pmhc	2pye_D-E-C-A-B_tcr_pmhc.pdb	2pyf_A-B_tcr.pdb	beta_chain	2	0.248698139
2pye_D-E-C-A-B_tcr_pmhc	2pye_D-E-C-A-B_tcr_pmhc.pdb	2pyf_A-B_tcr.pdb	beta_chain	3	1.39995255
5ivx_E-F-P-A-B_tcr_pmhc	5ivx_E-F-P-A-B_tcr_pmhc.pdb	5iw1_A-B_tcr.pdb	alpha_chain	1	0.243829837
5ivx_E-F-P-A-B_tcr_pmhc	5ivx_E-F-P-A-B_tcr_pmhc.pdb	5iw1_A-B_tcr.pdb	alpha_chain	2	0.279922016
5ivx_E-F-P-A-B_tcr_pmhc	5ivx_E-F-P-A-B_tcr_pmhc.pdb	5iw1_A-B_tcr.pdb	alpha_chain	3	2.536266996
5ivx_E-F-P-A-B_tcr_pmhc	5ivx_E-F-P-A-B_tcr_pmhc.pdb	5iw1_A-B_tcr.pdb	beta_chain	1	0.508687753
5ivx_E-F-P-A-B_tcr_pmhc	5ivx_E-F-P-A-B_tcr_pmhc.pdb	5iw1_A-B_tcr.pdb	beta_chain	2	0.146447818
5ivx_E-F-P-A-B_tcr_pmhc	5ivx_E-F-P-A-B_tcr_pmhc.pdb	5iw1_A-B_tcr.pdb	beta_chain	3	1.218943682
5ivx_E-F-P-A-B_tcr_pmhc	5ivx_E-F-P-A-B_tcr_pmhc.pdb	5iw1_C-D_tcr.pdb	alpha_chain	1	0.295389922
5ivx_E-F-P-A-B_tcr_pmhc	5ivx_E-F-P-A-B_tcr_pmhc.pdb	5iw1_C-D_tcr.pdb	alpha_chain	2	0.271119054
5ivx_E-F-P-A-B_tcr_pmhc	5ivx_E-F-P-A-B_tcr_pmhc.pdb	5iw1_C-D_tcr.pdb	alpha_chain	3	2.446510447
5ivx_E-F-P-A-B_tcr_pmhc	5ivx_E-F-P-A-B_tcr_pmhc.pdb	5iw1_C-D_tcr.pdb	beta_chain	1	0.488112974
5ivx_E-F-P-A-B_tcr_pmhc	5ivx_E-F-P-A-B_tcr_pmhc.pdb	5iw1_C-D_tcr.pdb	beta_chain	2	0.171204211
5ivx_E-F-P-A-B_tcr_pmhc	5ivx_E-F-P-A-B_tcr_pmhc.pdb	5iw1_C-D_tcr.pdb	beta_chain	3	1.234572954
5ivx_E-F-P-A-B_tcr_pmhc	5ivx_E-F-P-A-B_tcr_pmhc.pdb	5iw1_E-F_tcr.pdb	alpha_chain	1	0.254083151
5ivx_E-F-P-A-B_tcr_pmhc	5ivx_E-F-P-A-B_tcr_pmhc.pdb	5iw1_E-F_tcr.pdb	alpha_chain	2	0.254928705
5ivx_E-F-P-A-B_tcr_pmhc	5ivx_E-F-P-A-B_tcr_pmhc.pdb	5iw1_E-F_tcr.pdb	alpha_chain	3	2.503587329
5ivx_E-F-P-A-B_tcr_pmhc	5ivx_E-F-P-A-B_tcr_pmhc.pdb	5iw1_E-F_tcr.pdb	beta_chain	1	0.484444752
5ivx_E-F-P-A-B_tcr_pmhc	5ivx_E-F-P-A-B_tcr_pmhc.pdb	5iw1_E-F_tcr.pdb	beta_chain	2	0.166207029
5ivx_E-F-P-A-B_tcr_pmhc	5ivx_E-F-P-A-B_tcr_pmhc.pdb	5iw1_E-F_tcr.pdb	beta_chain	3	1.207828652
5ivx_E-F-P-A-B_tcr_pmhc	5iw1_A-B_tcr.pdb	5iw1_C-D_tcr.pdb	alpha_chain	1	0.11583014
5ivx_E-F-P-A-B_tcr_pmhc	5iw1_A-B_tcr.pdb	5iw1_C-D_tcr.pdb	alpha_chain	2	0.04235216
5ivx_E-F-P-A-B_tcr_pmhc	5iw1_A-B_tcr.pdb	5iw1_C-D_tcr.pdb	alpha_chain	3	0.236744922
5ivx_E-F-P-A-B_tcr_pmhc	5iw1_A-B_tcr.pdb	5iw1_C-D_tcr.pdb	beta_chain	1	0.076382197
5ivx_E-F-P-A-B_tcr_pmhc	5iw1_A-B_tcr.pdb	5iw1_C-D_tcr.pdb	beta_chain	2	0.044151195
5ivx_E-F-P-A-B_tcr_pmhc	5iw1_A-B_tcr.pdb	5iw1_C-D_tcr.pdb	beta_chain	3	0.133728089
5ivx_E-F-P-A-B_tcr_pmhc	5iw1_A-B_tcr.pdb	5iw1_E-F_tcr.pdb	alpha_chain	1	0.085588059
5ivx_E-F-P-A-B_tcr_pmhc	5iw1_A-B_tcr.pdb	5iw1_E-F_tcr.pdb	alpha_chain	2	0.067612174
5ivx_E-F-P-A-B_tcr_pmhc	5iw1_A-B_tcr.pdb	5iw1_E-F_tcr.pdb	alpha_chain	3	0.136506418
5ivx_E-F-P-A-B_tcr_pmhc	5iw1_A-B_tcr.pdb	5iw1_E-F_tcr.pdb	beta_chain	1	0.055976295
5ivx_E-F-P-A-B_tcr_pmhc	5iw1_A-B_tcr.pdb	5iw1_E-F_tcr.pdb	beta_chain	2	0.058838299
5ivx_E-F-P-A-B_tcr_pmhc	5iw1_A-B_tcr.pdb	5iw1_E-F_tcr.pdb	beta_chain	3	0.115462728
5ivx_E-F-P-A-B_tcr_pmhc	5iw1_C-D_tcr.pdb	5iw1_E-F_tcr.pdb	alpha_chain	1	0.084262872
5ivx_E-F-P-A-B_tcr_pmhc	5iw1_C-D_tcr.pdb	5iw1_E-F_tcr.pdb	alpha_chain	2	0.076971344
5ivx_E-F-P-A-B_tcr_pmhc	5iw1_C-D_tcr.pdb	5iw1_E-F_tcr.pdb	alpha_chain	3	0.259994562
5ivx_E-F-P-A-B_tcr_pmhc	5iw1_C-D_tcr.pdb	5iw1_E-F_tcr.pdb	beta_chain	1	0.083199008
5ivx_E-F-P-A-B_tcr_pmhc	5iw1_C-D_tcr.pdb	5iw1_E-F_tcr.pdb	beta_chain	2	0.076622347
5ivx_E-F-P-A-B_tcr_pmhc	5iw1_C-D_tcr.pdb	5iw1_E-F_tcr.pdb	beta_chain	3	0.130008301
1qse_D-E-C-A-B_tcr_pmhc	1qse_D-E-C-A-B_tcr_pmhc.pdb	3qh3_A-B_tcr.pdb	alpha_chain	1	0.273195731
1qse_D-E-C-A-B_tcr_pmhc	1qse_D-E-C-A-B_tcr_pmhc.pdb	3qh3_A-B_tcr.pdb	alpha_chain	2	0.380750489
1qse_D-E-C-A-B_tcr_pmhc	1qse_D-E-C-A-B_tcr_pmhc.pdb	3qh3_A-B_tcr.pdb	alpha_chain	3	1.990460187
1qse_D-E-C-A-B_tcr_pmhc	1qse_D-E-C-A-B_tcr_pmhc.pdb	3qh3_A-B_tcr.pdb	beta_chain	1	0.336149037
1qse_D-E-C-A-B_tcr_pmhc	1qse_D-E-C-A-B_tcr_pmhc.pdb	3qh3_A-B_tcr.pdb	beta_chain	2	0.290415462
1qse_D-E-C-A-B_tcr_pmhc	1qse_D-E-C-A-B_tcr_pmhc.pdb	3qh3_A-B_tcr.pdb	beta_chain	3	1.463841326
1qse_D-E-C-A-B_tcr_pmhc	1qse_D-E-C-A-B_tcr_pmhc.pdb	7amp_A-B_tcr.pdb	alpha_chain	1	0.407316423
1qse_D-E-C-A-B_tcr_pmhc	1qse_D-E-C-A-B_tcr_pmhc.pdb	7amp_A-B_tcr.pdb	alpha_chain	2	0.48587004
1qse_D-E-C-A-B_tcr_pmhc	1qse_D-E-C-A-B_tcr_pmhc.pdb	7amp_A-B_tcr.pdb	alpha_chain	3	0.547016318
1qse_D-E-C-A-B_tcr_pmhc	1qse_D-E-C-A-B_tcr_pmhc.pdb	7amp_A-B_tcr.pdb	beta_chain	1	0.829948232
1qse_D-E-C-A-B_tcr_pmhc	1qse_D-E-C-A-B_tcr_pmhc.pdb	7amp_A-B_tcr.pdb	beta_chain	2	0.351339287
1qse_D-E-C-A-B_tcr_pmhc	1qse_D-E-C-A-B_tcr_pmhc.pdb	7amp_A-B_tcr.pdb	beta_chain	3	2.057138524
1qse_D-E-C-A-B_tcr_pmhc	3qh3_A-B_tcr.pdb	7amp_A-B_tcr.pdb	alpha_chain	1	0.448864115
1qse_D-E-C-A-B_tcr_pmhc	3qh3_A-B_tcr.pdb	7amp_A-B_tcr.pdb	alpha_chain	2	0.260846951
1qse_D-E-C-A-B_tcr_pmhc	3qh3_A-B_tcr.pdb	7amp_A-B_tcr.pdb	alpha_chain	3	1.831629214
1qse_D-E-C-A-B_tcr_pmhc	3qh3_A-B_tcr.pdb	7amp_A-B_tcr.pdb	beta_chain	1	0.847363882
1qse_D-E-C-A-B_tcr_pmhc	3qh3_A-B_tcr.pdb	7amp_A-B_tcr.pdb	beta_chain	2	0.239569827
1qse_D-E-C-A-B_tcr_pmhc	3qh3_A-B_tcr.pdb	7amp_A-B_tcr.pdb	beta_chain	3	1.886627224
1mwa_A-B-P-H-L_tcr_pmhc	1mwa_A-B-P-H-L_tcr_pmhc.pdb	1tcr_A-B_tcr.pdb	alpha_chain	1	0.941743078
1mwa_A-B-P-H-L_tcr_pmhc	1mwa_A-B-P-H-L_tcr_pmhc.pdb	1tcr_A-B_tcr.pdb	alpha_chain	2	0.368345042
1mwa_A-B-P-H-L_tcr_pmhc	1mwa_A-B-P-H-L_tcr_pmhc.pdb	1tcr_A-B_tcr.pdb	alpha_chain	3	1.787241095
1mwa_A-B-P-H-L_tcr_pmhc	1mwa_A-B-P-H-L_tcr_pmhc.pdb	1tcr_A-B_tcr.pdb	beta_chain	1	0.321067593
1mwa_A-B-P-H-L_tcr_pmhc	1mwa_A-B-P-H-L_tcr_pmhc.pdb	1tcr_A-B_tcr.pdb	beta_chain	2	0.490210071
1mwa_A-B-P-H-L_tcr_pmhc	1mwa_A-B-P-H-L_tcr_pmhc.pdb	1tcr_A-B_tcr.pdb	beta_chain	3	0.287442645
5nmf_D-E-C-A-B_tcr_pmhc	5nmd_A-B_tcr.pdb	5nmd_C-D_tcr.pdb	alpha_chain	1	0.07199493
5nmf_D-E-C-A-B_tcr_pmhc	5nmd_A-B_tcr.pdb	5nmd_C-D_tcr.pdb	alpha_chain	2	0.065263473
5nmf_D-E-C-A-B_tcr_pmhc	5nmd_A-B_tcr.pdb	5nmd_C-D_tcr.pdb	alpha_chain	3	1.638416769
5nmf_D-E-C-A-B_tcr_pmhc	5nmd_A-B_tcr.pdb	5nmd_C-D_tcr.pdb	beta_chain	1	0.070765279
5nmf_D-E-C-A-B_tcr_pmhc	5nmd_A-B_tcr.pdb	5nmd_C-D_tcr.pdb	beta_chain	2	0.101580609
5nmf_D-E-C-A-B_tcr_pmhc	5nmd_A-B_tcr.pdb	5nmd_C-D_tcr.pdb	beta_chain	3	1.048221656
5nmf_D-E-C-A-B_tcr_pmhc	5nmd_A-B_tcr.pdb	5nmf_D-E-C-A-B_tcr_pmhc.pdb	alpha_chain	1	0.391982329
5nmf_D-E-C-A-B_tcr_pmhc	5nmd_A-B_tcr.pdb	5nmf_D-E-C-A-B_tcr_pmhc.pdb	alpha_chain	2	0.251795072
5nmf_D-E-C-A-B_tcr_pmhc	5nmd_A-B_tcr.pdb	5nmf_D-E-C-A-B_tcr_pmhc.pdb	alpha_chain	3	1.669028165
5nmf_D-E-C-A-B_tcr_pmhc	5nmd_A-B_tcr.pdb	5nmf_D-E-C-A-B_tcr_pmhc.pdb	beta_chain	1	0.147002464
5nmf_D-E-C-A-B_tcr_pmhc	5nmd_A-B_tcr.pdb	5nmf_D-E-C-A-B_tcr_pmhc.pdb	beta_chain	2	0.152417262
5nmf_D-E-C-A-B_tcr_pmhc	5nmd_A-B_tcr.pdb	5nmf_D-E-C-A-B_tcr_pmhc.pdb	beta_chain	3	1.116828293
5nmf_D-E-C-A-B_tcr_pmhc	5nmd_C-D_tcr.pdb	5nmf_D-E-C-A-B_tcr_pmhc.pdb	alpha_chain	1	0.349740672
5nmf_D-E-C-A-B_tcr_pmhc	5nmd_C-D_tcr.pdb	5nmf_D-E-C-A-B_tcr_pmhc.pdb	alpha_chain	2	0.241193134
5nmf_D-E-C-A-B_tcr_pmhc	5nmd_C-D_tcr.pdb	5nmf_D-E-C-A-B_tcr_pmhc.pdb	alpha_chain	3	0.397574636
5nmf_D-E-C-A-B_tcr_pmhc	5nmd_C-D_tcr.pdb	5nmf_D-E-C-A-B_tcr_pmhc.pdb	beta_chain	1	0.182862521
5nmf_D-E-C-A-B_tcr_pmhc	5nmd_C-D_tcr.pdb	5nmf_D-E-C-A-B_tcr_pmhc.pdb	beta_chain	2	0.152354538
5nmf_D-E-C-A-B_tcr_pmhc	5nmd_C-D_tcr.pdb	5nmf_D-E-C-A-B_tcr_pmhc.pdb	beta_chain	3	0.731178459
3vxu_D-E-C-A-B_tcr_pmhc	3vxt_A-B_tcr.pdb	3vxt_C-D_tcr.pdb	alpha_chain	1	0.082075404
3vxu_D-E-C-A-B_tcr_pmhc	3vxt_A-B_tcr.pdb	3vxt_C-D_tcr.pdb	alpha_chain	2	0.092732218
3vxu_D-E-C-A-B_tcr_pmhc	3vxt_A-B_tcr.pdb	3vxt_C-D_tcr.pdb	alpha_chain	3	0.179440728
3vxu_D-E-C-A-B_tcr_pmhc	3vxt_A-B_tcr.pdb	3vxt_C-D_tcr.pdb	beta_chain	1	0.091662885
3vxu_D-E-C-A-B_tcr_pmhc	3vxt_A-B_tcr.pdb	3vxt_C-D_tcr.pdb	beta_chain	2	0.198040833
3vxu_D-E-C-A-B_tcr_pmhc	3vxt_A-B_tcr.pdb	3vxt_C-D_tcr.pdb	beta_chain	3	0.928719935
3vxu_D-E-C-A-B_tcr_pmhc	3vxt_A-B_tcr.pdb	3vxu_D-E-C-A-B_tcr_pmhc.pdb	alpha_chain	1	0.236766995
3vxu_D-E-C-A-B_tcr_pmhc	3vxt_A-B_tcr.pdb	3vxu_D-E-C-A-B_tcr_pmhc.pdb	alpha_chain	2	0.201477888
3vxu_D-E-C-A-B_tcr_pmhc	3vxt_A-B_tcr.pdb	3vxu_D-E-C-A-B_tcr_pmhc.pdb	alpha_chain	3	1.362157263
3vxu_D-E-C-A-B_tcr_pmhc	3vxt_A-B_tcr.pdb	3vxu_D-E-C-A-B_tcr_pmhc.pdb	beta_chain	1	0.128766338
3vxu_D-E-C-A-B_tcr_pmhc	3vxt_A-B_tcr.pdb	3vxu_D-E-C-A-B_tcr_pmhc.pdb	beta_chain	2	0.194562364
3vxu_D-E-C-A-B_tcr_pmhc	3vxt_A-B_tcr.pdb	3vxu_D-E-C-A-B_tcr_pmhc.pdb	beta_chain	3	0.967791849
3vxu_D-E-C-A-B_tcr_pmhc	3vxt_C-D_tcr.pdb	3vxu_D-E-C-A-B_tcr_pmhc.pdb	alpha_chain	1	0.218379557
3vxu_D-E-C-A-B_tcr_pmhc	3vxt_C-D_tcr.pdb	3vxu_D-E-C-A-B_tcr_pmhc.pdb	alpha_chain	2	0.192089541
3vxu_D-E-C-A-B_tcr_pmhc	3vxt_C-D_tcr.pdb	3vxu_D-E-C-A-B_tcr_pmhc.pdb	alpha_chain	3	1.344538658
3vxu_D-E-C-A-B_tcr_pmhc	3vxt_C-D_tcr.pdb	3vxu_D-E-C-A-B_tcr_pmhc.pdb	beta_chain	1	0.112334823
3vxu_D-E-C-A-B_tcr_pmhc	3vxt_C-D_tcr.pdb	3vxu_D-E-C-A-B_tcr_pmhc.pdb	beta_chain	2	0.138983008
3vxu_D-E-C-A-B_tcr_pmhc	3vxt_C-D_tcr.pdb	3vxu_D-E-C-A-B_tcr_pmhc.pdb	beta_chain	3	0.255329471
6am5_D-E-C-A-B_tcr_pmhc	3qeu_A-B_tcr.pdb	3qeu_D-E_tcr.pdb	alpha_chain	1	0.936237165
6am5_D-E-C-A-B_tcr_pmhc	3qeu_A-B_tcr.pdb	3qeu_D-E_tcr.pdb	alpha_chain	2	0.119750256
6am5_D-E-C-A-B_tcr_pmhc	3qeu_A-B_tcr.pdb	3qeu_D-E_tcr.pdb	alpha_chain	3	1.055027826
6am5_D-E-C-A-B_tcr_pmhc	3qeu_A-B_tcr.pdb	3qeu_D-E_tcr.pdb	beta_chain	1	0.125063369
6am5_D-E-C-A-B_tcr_pmhc	3qeu_A-B_tcr.pdb	3qeu_D-E_tcr.pdb	beta_chain	2	0.290638983
6am5_D-E-C-A-B_tcr_pmhc	3qeu_A-B_tcr.pdb	3qeu_D-E_tcr.pdb	beta_chain	3	0.164675955
6am5_D-E-C-A-B_tcr_pmhc	3qeu_A-B_tcr.pdb	6am5_D-E-C-A-B_tcr_pmhc.pdb	alpha_chain	1	1.2988209
6am5_D-E-C-A-B_tcr_pmhc	3qeu_A-B_tcr.pdb	6am5_D-E-C-A-B_tcr_pmhc.pdb	alpha_chain	2	0.229590026
6am5_D-E-C-A-B_tcr_pmhc	3qeu_A-B_tcr.pdb	6am5_D-E-C-A-B_tcr_pmhc.pdb	alpha_chain	3	0.79942738
6am5_D-E-C-A-B_tcr_pmhc	3qeu_A-B_tcr.pdb	6am5_D-E-C-A-B_tcr_pmhc.pdb	beta_chain	1	0.110866032
6am5_D-E-C-A-B_tcr_pmhc	3qeu_A-B_tcr.pdb	6am5_D-E-C-A-B_tcr_pmhc.pdb	beta_chain	2	0.233946139
6am5_D-E-C-A-B_tcr_pmhc	3qeu_A-B_tcr.pdb	6am5_D-E-C-A-B_tcr_pmhc.pdb	beta_chain	3	0.25746599
6am5_D-E-C-A-B_tcr_pmhc	3qeu_D-E_tcr.pdb	6am5_D-E-C-A-B_tcr_pmhc.pdb	alpha_chain	1	1.41844742
6am5_D-E-C-A-B_tcr_pmhc	3qeu_D-E_tcr.pdb	6am5_D-E-C-A-B_tcr_pmhc.pdb	alpha_chain	2	0.227744388
6am5_D-E-C-A-B_tcr_pmhc	3qeu_D-E_tcr.pdb	6am5_D-E-C-A-B_tcr_pmhc.pdb	alpha_chain	3	1.37587744
6am5_D-E-C-A-B_tcr_pmhc	3qeu_D-E_tcr.pdb	6am5_D-E-C-A-B_tcr_pmhc.pdb	beta_chain	1	0.102440882
6am5_D-E-C-A-B_tcr_pmhc	3qeu_D-E_tcr.pdb	6am5_D-E-C-A-B_tcr_pmhc.pdb	beta_chain	2	0.286863206
6am5_D-E-C-A-B_tcr_pmhc	3qeu_D-E_tcr.pdb	6am5_D-E-C-A-B_tcr_pmhc.pdb	beta_chain	3	0.174590629
2vlj_D-E-C-A-B_tcr_pmhc	2vlj_D-E-C-A-B_tcr_pmhc.pdb	2vlm_D-E_tcr.pdb	alpha_chain	1	0.341871202
2vlj_D-E-C-A-B_tcr_pmhc	2vlj_D-E-C-A-B_tcr_pmhc.pdb	2vlm_D-E_tcr.pdb	alpha_chain	2	0.223625743
2vlj_D-E-C-A-B_tcr_pmhc	2vlj_D-E-C-A-B_tcr_pmhc.pdb	2vlm_D-E_tcr.pdb	alpha_chain	3	1.403004286
2vlj_D-E-C-A-B_tcr_pmhc	2vlj_D-E-C-A-B_tcr_pmhc.pdb	2vlm_D-E_tcr.pdb	beta_chain	1	0.242869306
2vlj_D-E-C-A-B_tcr_pmhc	2vlj_D-E-C-A-B_tcr_pmhc.pdb	2vlm_D-E_tcr.pdb	beta_chain	2	0.362136115
2vlj_D-E-C-A-B_tcr_pmhc	2vlj_D-E-C-A-B_tcr_pmhc.pdb	2vlm_D-E_tcr.pdb	beta_chain	3	1.762785971
3d3v_D-E-C-A-B_tcr_pmhc	3d3v_D-E-C-A-B_tcr_pmhc.pdb	3qh3_A-B_tcr.pdb	alpha_chain	1	0.2918648
3d3v_D-E-C-A-B_tcr_pmhc	3d3v_D-E-C-A-B_tcr_pmhc.pdb	3qh3_A-B_tcr.pdb	alpha_chain	2	0.269494057
3d3v_D-E-C-A-B_tcr_pmhc	3d3v_D-E-C-A-B_tcr_pmhc.pdb	3qh3_A-B_tcr.pdb	alpha_chain	3	1.948797202
3d3v_D-E-C-A-B_tcr_pmhc	3d3v_D-E-C-A-B_tcr_pmhc.pdb	3qh3_A-B_tcr.pdb	beta_chain	1	0.361159525
3d3v_D-E-C-A-B_tcr_pmhc	3d3v_D-E-C-A-B_tcr_pmhc.pdb	3qh3_A-B_tcr.pdb	beta_chain	2	0.316902794
3d3v_D-E-C-A-B_tcr_pmhc	3d3v_D-E-C-A-B_tcr_pmhc.pdb	3qh3_A-B_tcr.pdb	beta_chain	3	1.438952563
3d3v_D-E-C-A-B_tcr_pmhc	3d3v_D-E-C-A-B_tcr_pmhc.pdb	7amp_A-B_tcr.pdb	alpha_chain	1	0.429708879
3d3v_D-E-C-A-B_tcr_pmhc	3d3v_D-E-C-A-B_tcr_pmhc.pdb	7amp_A-B_tcr.pdb	alpha_chain	2	0.370329726
3d3v_D-E-C-A-B_tcr_pmhc	3d3v_D-E-C-A-B_tcr_pmhc.pdb	7amp_A-B_tcr.pdb	alpha_chain	3	0.554146272
3d3v_D-E-C-A-B_tcr_pmhc	3d3v_D-E-C-A-B_tcr_pmhc.pdb	7amp_A-B_tcr.pdb	beta_chain	1	0.819821241
3d3v_D-E-C-A-B_tcr_pmhc	3d3v_D-E-C-A-B_tcr_pmhc.pdb	7amp_A-B_tcr.pdb	beta_chain	2	0.309002322
3d3v_D-E-C-A-B_tcr_pmhc	3d3v_D-E-C-A-B_tcr_pmhc.pdb	7amp_A-B_tcr.pdb	beta_chain	3	1.861653866
3d3v_D-E-C-A-B_tcr_pmhc	3qh3_A-B_tcr.pdb	7amp_A-B_tcr.pdb	alpha_chain	1	0.448892394
3d3v_D-E-C-A-B_tcr_pmhc	3qh3_A-B_tcr.pdb	7amp_A-B_tcr.pdb	alpha_chain	2	0.260862641
3d3v_D-E-C-A-B_tcr_pmhc	3qh3_A-B_tcr.pdb	7amp_A-B_tcr.pdb	alpha_chain	3	1.831640126
3d3v_D-E-C-A-B_tcr_pmhc	3qh3_A-B_tcr.pdb	7amp_A-B_tcr.pdb	beta_chain	1	0.847428236
3d3v_D-E-C-A-B_tcr_pmhc	3qh3_A-B_tcr.pdb	7amp_A-B_tcr.pdb	beta_chain	2	0.239734149
3d3v_D-E-C-A-B_tcr_pmhc	3qh3_A-B_tcr.pdb	7amp_A-B_tcr.pdb	beta_chain	3	1.886675186
3uts_D-E-C-A-B_tcr_pmhc	3utp_D-E_tcr.pdb	3utp_K-L_tcr.pdb	alpha_chain	1	0.276695519
3uts_D-E-C-A-B_tcr_pmhc	3utp_D-E_tcr.pdb	3utp_K-L_tcr.pdb	alpha_chain	2	0.346675114
3uts_D-E-C-A-B_tcr_pmhc	3utp_D-E_tcr.pdb	3utp_K-L_tcr.pdb	alpha_chain	3	0.484578202
3uts_D-E-C-A-B_tcr_pmhc	3utp_D-E_tcr.pdb	3utp_K-L_tcr.pdb	beta_chain	1	0.253785211
3uts_D-E-C-A-B_tcr_pmhc	3utp_D-E_tcr.pdb	3utp_K-L_tcr.pdb	beta_chain	2	0.176565379
3uts_D-E-C-A-B_tcr_pmhc	3utp_D-E_tcr.pdb	3utp_K-L_tcr.pdb	beta_chain	3	0.393445368
3uts_D-E-C-A-B_tcr_pmhc	3utp_D-E_tcr.pdb	3uts_D-E-C-A-B_tcr_pmhc.pdb	alpha_chain	1	0.272779607
3uts_D-E-C-A-B_tcr_pmhc	3utp_D-E_tcr.pdb	3uts_D-E-C-A-B_tcr_pmhc.pdb	alpha_chain	2	0.344032638
3uts_D-E-C-A-B_tcr_pmhc	3utp_D-E_tcr.pdb	3uts_D-E-C-A-B_tcr_pmhc.pdb	alpha_chain	3	0.286617137
3uts_D-E-C-A-B_tcr_pmhc	3utp_D-E_tcr.pdb	3uts_D-E-C-A-B_tcr_pmhc.pdb	beta_chain	1	0.297611034
3uts_D-E-C-A-B_tcr_pmhc	3utp_D-E_tcr.pdb	3uts_D-E-C-A-B_tcr_pmhc.pdb	beta_chain	2	0.224353785
3uts_D-E-C-A-B_tcr_pmhc	3utp_D-E_tcr.pdb	3uts_D-E-C-A-B_tcr_pmhc.pdb	beta_chain	3	0.335527808
3uts_D-E-C-A-B_tcr_pmhc	3utp_K-L_tcr.pdb	3uts_D-E-C-A-B_tcr_pmhc.pdb	alpha_chain	1	0.214041309
3uts_D-E-C-A-B_tcr_pmhc	3utp_K-L_tcr.pdb	3uts_D-E-C-A-B_tcr_pmhc.pdb	alpha_chain	2	0.365791855
3uts_D-E-C-A-B_tcr_pmhc	3utp_K-L_tcr.pdb	3uts_D-E-C-A-B_tcr_pmhc.pdb	alpha_chain	3	0.463048552
3uts_D-E-C-A-B_tcr_pmhc	3utp_K-L_tcr.pdb	3uts_D-E-C-A-B_tcr_pmhc.pdb	beta_chain	1	0.258607241
3uts_D-E-C-A-B_tcr_pmhc	3utp_K-L_tcr.pdb	3uts_D-E-C-A-B_tcr_pmhc.pdb	beta_chain	2	0.150550774
3uts_D-E-C-A-B_tcr_pmhc	3utp_K-L_tcr.pdb	3uts_D-E-C-A-B_tcr_pmhc.pdb	beta_chain	3	0.241326045
3vxs_D-E-C-A-B_tcr_pmhc	3vxq_A-B_tcr.pdb	3vxq_D-E_tcr.pdb	alpha_chain	1	0.181154718
3vxs_D-E-C-A-B_tcr_pmhc	3vxq_A-B_tcr.pdb	3vxq_D-E_tcr.pdb	alpha_chain	2	0.173831171
3vxs_D-E-C-A-B_tcr_pmhc	3vxq_A-B_tcr.pdb	3vxq_D-E_tcr.pdb	alpha_chain	3	0.646221136
3vxs_D-E-C-A-B_tcr_pmhc	3vxq_A-B_tcr.pdb	3vxq_D-E_tcr.pdb	beta_chain	1	0.254961394
3vxs_D-E-C-A-B_tcr_pmhc	3vxq_A-B_tcr.pdb	3vxq_D-E_tcr.pdb	beta_chain	2	0.200722806
3vxs_D-E-C-A-B_tcr_pmhc	3vxq_A-B_tcr.pdb	3vxq_D-E_tcr.pdb	beta_chain	3	0.243133957
3vxs_D-E-C-A-B_tcr_pmhc	3vxq_A-B_tcr.pdb	3vxs_D-E-C-A-B_tcr_pmhc.pdb	alpha_chain	1	0.189333232
3vxs_D-E-C-A-B_tcr_pmhc	3vxq_A-B_tcr.pdb	3vxs_D-E-C-A-B_tcr_pmhc.pdb	alpha_chain	2	0.24835024
3vxs_D-E-C-A-B_tcr_pmhc	3vxq_A-B_tcr.pdb	3vxs_D-E-C-A-B_tcr_pmhc.pdb	alpha_chain	3	0.279616909
3vxs_D-E-C-A-B_tcr_pmhc	3vxq_A-B_tcr.pdb	3vxs_D-E-C-A-B_tcr_pmhc.pdb	beta_chain	1	0.850237019
3vxs_D-E-C-A-B_tcr_pmhc	3vxq_A-B_tcr.pdb	3vxs_D-E-C-A-B_tcr_pmhc.pdb	beta_chain	2	0.181444531
3vxs_D-E-C-A-B_tcr_pmhc	3vxq_A-B_tcr.pdb	3vxs_D-E-C-A-B_tcr_pmhc.pdb	beta_chain	3	0.798735502
3vxs_D-E-C-A-B_tcr_pmhc	3vxq_D-E_tcr.pdb	3vxs_D-E-C-A-B_tcr_pmhc.pdb	alpha_chain	1	0.147079429
3vxs_D-E-C-A-B_tcr_pmhc	3vxq_D-E_tcr.pdb	3vxs_D-E-C-A-B_tcr_pmhc.pdb	alpha_chain	2	0.246462475
3vxs_D-E-C-A-B_tcr_pmhc	3vxq_D-E_tcr.pdb	3vxs_D-E-C-A-B_tcr_pmhc.pdb	alpha_chain	3	0.618716838
3vxs_D-E-C-A-B_tcr_pmhc	3vxq_D-E_tcr.pdb	3vxs_D-E-C-A-B_tcr_pmhc.pdb	beta_chain	1	0.975090312
3vxs_D-E-C-A-B_tcr_pmhc	3vxq_D-E_tcr.pdb	3vxs_D-E-C-A-B_tcr_pmhc.pdb	beta_chain	2	0.132442857
3vxs_D-E-C-A-B_tcr_pmhc	3vxq_D-E_tcr.pdb	3vxs_D-E-C-A-B_tcr_pmhc.pdb	beta_chain	3	0.857646711
6vrm_D-E-P-A-B_tcr_pmhc	6vrm_D-E-P-A-B_tcr_pmhc.pdb	6vth_A-B_tcr.pdb	alpha_chain	1	0.259080842
6vrm_D-E-P-A-B_tcr_pmhc	6vrm_D-E-P-A-B_tcr_pmhc.pdb	6vth_A-B_tcr.pdb	alpha_chain	2	0.875493934
6vrm_D-E-P-A-B_tcr_pmhc	6vrm_D-E-P-A-B_tcr_pmhc.pdb	6vth_A-B_tcr.pdb	alpha_chain	3	1.328029813
6vrm_D-E-P-A-B_tcr_pmhc	6vrm_D-E-P-A-B_tcr_pmhc.pdb	6vth_A-B_tcr.pdb	beta_chain	1	0.164794539
6vrm_D-E-P-A-B_tcr_pmhc	6vrm_D-E-P-A-B_tcr_pmhc.pdb	6vth_A-B_tcr.pdb	beta_chain	2	0.38577082
6vrm_D-E-P-A-B_tcr_pmhc	6vrm_D-E-P-A-B_tcr_pmhc.pdb	6vth_A-B_tcr.pdb	beta_chain	3	0.360579999
6vrm_D-E-P-A-B_tcr_pmhc	6vrm_D-E-P-A-B_tcr_pmhc.pdb	6vth_D-E_tcr.pdb	alpha_chain	1	0.304142235
6vrm_D-E-P-A-B_tcr_pmhc	6vrm_D-E-P-A-B_tcr_pmhc.pdb	6vth_D-E_tcr.pdb	alpha_chain	2	0.882668596
6vrm_D-E-P-A-B_tcr_pmhc	6vrm_D-E-P-A-B_tcr_pmhc.pdb	6vth_D-E_tcr.pdb	alpha_chain	3	1.220616602
6vrm_D-E-P-A-B_tcr_pmhc	6vrm_D-E-P-A-B_tcr_pmhc.pdb	6vth_D-E_tcr.pdb	beta_chain	1	0.117710508
6vrm_D-E-P-A-B_tcr_pmhc	6vrm_D-E-P-A-B_tcr_pmhc.pdb	6vth_D-E_tcr.pdb	beta_chain	2	0.831712837
6vrm_D-E-P-A-B_tcr_pmhc	6vrm_D-E-P-A-B_tcr_pmhc.pdb	6vth_D-E_tcr.pdb	beta_chain	3	0.34472409
6vrm_D-E-P-A-B_tcr_pmhc	6vth_A-B_tcr.pdb	6vth_D-E_tcr.pdb	alpha_chain	1	0.140810987
6vrm_D-E-P-A-B_tcr_pmhc	6vth_A-B_tcr.pdb	6vth_D-E_tcr.pdb	alpha_chain	2	0.104471895
6vrm_D-E-P-A-B_tcr_pmhc	6vth_A-B_tcr.pdb	6vth_D-E_tcr.pdb	alpha_chain	3	0.582797616
6vrm_D-E-P-A-B_tcr_pmhc	6vth_A-B_tcr.pdb	6vth_D-E_tcr.pdb	beta_chain	1	0.102610963
6vrm_D-E-P-A-B_tcr_pmhc	6vth_A-B_tcr.pdb	6vth_D-E_tcr.pdb	beta_chain	2	0.738394826
6vrm_D-E-P-A-B_tcr_pmhc	6vth_A-B_tcr.pdb	6vth_D-E_tcr.pdb	beta_chain	3	0.186919005
6avf_A-B-P-H-M_tcr_pmhc	6at6_A-B_tcr.pdb	6avf_A-B-P-H-M_tcr_pmhc.pdb	alpha_chain	1	0.265344002
6avf_A-B-P-H-M_tcr_pmhc	6at6_A-B_tcr.pdb	6avf_A-B-P-H-M_tcr_pmhc.pdb	alpha_chain	2	0.303309937
6avf_A-B-P-H-M_tcr_pmhc	6at6_A-B_tcr.pdb	6avf_A-B-P-H-M_tcr_pmhc.pdb	alpha_chain	3	2.38407367
6avf_A-B-P-H-M_tcr_pmhc	6at6_A-B_tcr.pdb	6avf_A-B-P-H-M_tcr_pmhc.pdb	beta_chain	1	0.161182986
6avf_A-B-P-H-M_tcr_pmhc	6at6_A-B_tcr.pdb	6avf_A-B-P-H-M_tcr_pmhc.pdb	beta_chain	2	0.205966418
6avf_A-B-P-H-M_tcr_pmhc	6at6_A-B_tcr.pdb	6avf_A-B-P-H-M_tcr_pmhc.pdb	beta_chain	3	0.234938236
3kps_D-E-C-A-B_tcr_pmhc	1kgc_D-E_tcr.pdb	3kps_D-E-C-A-B_tcr_pmhc.pdb	alpha_chain	1	0.429725703
3kps_D-E-C-A-B_tcr_pmhc	1kgc_D-E_tcr.pdb	3kps_D-E-C-A-B_tcr_pmhc.pdb	alpha_chain	2	1.43855172
3kps_D-E-C-A-B_tcr_pmhc	1kgc_D-E_tcr.pdb	3kps_D-E-C-A-B_tcr_pmhc.pdb	alpha_chain	3	2.31323613
3kps_D-E-C-A-B_tcr_pmhc	1kgc_D-E_tcr.pdb	3kps_D-E-C-A-B_tcr_pmhc.pdb	beta_chain	1	0.197817385
3kps_D-E-C-A-B_tcr_pmhc	1kgc_D-E_tcr.pdb	3kps_D-E-C-A-B_tcr_pmhc.pdb	beta_chain	2	0.157623672
3kps_D-E-C-A-B_tcr_pmhc	1kgc_D-E_tcr.pdb	3kps_D-E-C-A-B_tcr_pmhc.pdb	beta_chain	3	0.940402358
1qsf_D-E-C-A-B_tcr_pmhc	1qsf_D-E-C-A-B_tcr_pmhc.pdb	3qh3_A-B_tcr.pdb	alpha_chain	1	0.308408813
1qsf_D-E-C-A-B_tcr_pmhc	1qsf_D-E-C-A-B_tcr_pmhc.pdb	3qh3_A-B_tcr.pdb	alpha_chain	2	0.493702952
1qsf_D-E-C-A-B_tcr_pmhc	1qsf_D-E-C-A-B_tcr_pmhc.pdb	3qh3_A-B_tcr.pdb	alpha_chain	3	1.967222027
1qsf_D-E-C-A-B_tcr_pmhc	1qsf_D-E-C-A-B_tcr_pmhc.pdb	3qh3_A-B_tcr.pdb	beta_chain	1	0.409273514
1qsf_D-E-C-A-B_tcr_pmhc	1qsf_D-E-C-A-B_tcr_pmhc.pdb	3qh3_A-B_tcr.pdb	beta_chain	2	0.312983197
1qsf_D-E-C-A-B_tcr_pmhc	1qsf_D-E-C-A-B_tcr_pmhc.pdb	3qh3_A-B_tcr.pdb	beta_chain	3	1.306365782
1qsf_D-E-C-A-B_tcr_pmhc	1qsf_D-E-C-A-B_tcr_pmhc.pdb	7amp_A-B_tcr.pdb	alpha_chain	1	0.420692185
1qsf_D-E-C-A-B_tcr_pmhc	1qsf_D-E-C-A-B_tcr_pmhc.pdb	7amp_A-B_tcr.pdb	alpha_chain	2	0.545117202
1qsf_D-E-C-A-B_tcr_pmhc	1qsf_D-E-C-A-B_tcr_pmhc.pdb	7amp_A-B_tcr.pdb	alpha_chain	3	0.516173461
1qsf_D-E-C-A-B_tcr_pmhc	1qsf_D-E-C-A-B_tcr_pmhc.pdb	7amp_A-B_tcr.pdb	beta_chain	1	0.856544045
1qsf_D-E-C-A-B_tcr_pmhc	1qsf_D-E-C-A-B_tcr_pmhc.pdb	7amp_A-B_tcr.pdb	beta_chain	2	0.346490398
1qsf_D-E-C-A-B_tcr_pmhc	1qsf_D-E-C-A-B_tcr_pmhc.pdb	7amp_A-B_tcr.pdb	beta_chain	3	1.811301821
1qsf_D-E-C-A-B_tcr_pmhc	3qh3_A-B_tcr.pdb	7amp_A-B_tcr.pdb	alpha_chain	1	0.44882413
1qsf_D-E-C-A-B_tcr_pmhc	3qh3_A-B_tcr.pdb	7amp_A-B_tcr.pdb	alpha_chain	2	0.260893978
1qsf_D-E-C-A-B_tcr_pmhc	3qh3_A-B_tcr.pdb	7amp_A-B_tcr.pdb	alpha_chain	3	1.83174715
1qsf_D-E-C-A-B_tcr_pmhc	3qh3_A-B_tcr.pdb	7amp_A-B_tcr.pdb	beta_chain	1	0.847455703
1qsf_D-E-C-A-B_tcr_pmhc	3qh3_A-B_tcr.pdb	7amp_A-B_tcr.pdb	beta_chain	2	0.239533781
1qsf_D-E-C-A-B_tcr_pmhc	3qh3_A-B_tcr.pdb	7amp_A-B_tcr.pdb	beta_chain	3	1.886687599
7r80_A-B-E-C-D_tcr_pmhc	7r7z_A-B_tcr.pdb	7r80_A-B-E-C-D_tcr_pmhc.pdb	alpha_chain	1	1.210362328
7r80_A-B-E-C-D_tcr_pmhc	7r7z_A-B_tcr.pdb	7r80_A-B-E-C-D_tcr_pmhc.pdb	alpha_chain	2	0.311128578
7r80_A-B-E-C-D_tcr_pmhc	7r7z_A-B_tcr.pdb	7r80_A-B-E-C-D_tcr_pmhc.pdb	alpha_chain	3	0.514907469
7r80_A-B-E-C-D_tcr_pmhc	7r7z_A-B_tcr.pdb	7r80_A-B-E-C-D_tcr_pmhc.pdb	beta_chain	1	0.23321021
7r80_A-B-E-C-D_tcr_pmhc	7r7z_A-B_tcr.pdb	7r80_A-B-E-C-D_tcr_pmhc.pdb	beta_chain	2	0.262244764
7r80_A-B-E-C-D_tcr_pmhc	7r7z_A-B_tcr.pdb	7r80_A-B-E-C-D_tcr_pmhc.pdb	beta_chain	3	0.64825748
2vlk_D-E-C-A-B_tcr_pmhc	2vlk_D-E-C-A-B_tcr_pmhc.pdb	2vlm_D-E_tcr.pdb	alpha_chain	1	0.297180733
2vlk_D-E-C-A-B_tcr_pmhc	2vlk_D-E-C-A-B_tcr_pmhc.pdb	2vlm_D-E_tcr.pdb	alpha_chain	2	0.245140243
2vlk_D-E-C-A-B_tcr_pmhc	2vlk_D-E-C-A-B_tcr_pmhc.pdb	2vlm_D-E_tcr.pdb	alpha_chain	3	1.423171341
2vlk_D-E-C-A-B_tcr_pmhc	2vlk_D-E-C-A-B_tcr_pmhc.pdb	2vlm_D-E_tcr.pdb	beta_chain	1	0.162554963
2vlk_D-E-C-A-B_tcr_pmhc	2vlk_D-E-C-A-B_tcr_pmhc.pdb	2vlm_D-E_tcr.pdb	beta_chain	2	0.335048624
2vlk_D-E-C-A-B_tcr_pmhc	2vlk_D-E-C-A-B_tcr_pmhc.pdb	2vlm_D-E_tcr.pdb	beta_chain	3	1.794384467
7n1f_D-E-C-A-B_tcr_pmhc	7n1d_A-B_tcr.pdb	7n1f_D-E-C-A-B_tcr_pmhc.pdb	alpha_chain	1	0.377237554
7n1f_D-E-C-A-B_tcr_pmhc	7n1d_A-B_tcr.pdb	7n1f_D-E-C-A-B_tcr_pmhc.pdb	alpha_chain	2	0.270578604
7n1f_D-E-C-A-B_tcr_pmhc	7n1d_A-B_tcr.pdb	7n1f_D-E-C-A-B_tcr_pmhc.pdb	alpha_chain	3	0.42871715
7n1f_D-E-C-A-B_tcr_pmhc	7n1d_A-B_tcr.pdb	7n1f_D-E-C-A-B_tcr_pmhc.pdb	beta_chain	1	0.173316389
7n1f_D-E-C-A-B_tcr_pmhc	7n1d_A-B_tcr.pdb	7n1f_D-E-C-A-B_tcr_pmhc.pdb	beta_chain	2	0.149664538
7n1f_D-E-C-A-B_tcr_pmhc	7n1d_A-B_tcr.pdb	7n1f_D-E-C-A-B_tcr_pmhc.pdb	beta_chain	3	0.207017758
3utt_D-E-C-A-B_tcr_pmhc	3utp_D-E_tcr.pdb	3utp_K-L_tcr.pdb	alpha_chain	1	0.276732466
3utt_D-E-C-A-B_tcr_pmhc	3utp_D-E_tcr.pdb	3utp_K-L_tcr.pdb	alpha_chain	2	0.346611895
3utt_D-E-C-A-B_tcr_pmhc	3utp_D-E_tcr.pdb	3utp_K-L_tcr.pdb	alpha_chain	3	0.484449058
3utt_D-E-C-A-B_tcr_pmhc	3utp_D-E_tcr.pdb	3utp_K-L_tcr.pdb	beta_chain	1	0.253741844
3utt_D-E-C-A-B_tcr_pmhc	3utp_D-E_tcr.pdb	3utp_K-L_tcr.pdb	beta_chain	2	0.176596745
3utt_D-E-C-A-B_tcr_pmhc	3utp_D-E_tcr.pdb	3utp_K-L_tcr.pdb	beta_chain	3	0.393577947
3utt_D-E-C-A-B_tcr_pmhc	3utp_D-E_tcr.pdb	3utt_D-E-C-A-B_tcr_pmhc.pdb	alpha_chain	1	0.825505164
3utt_D-E-C-A-B_tcr_pmhc	3utp_D-E_tcr.pdb	3utt_D-E-C-A-B_tcr_pmhc.pdb	alpha_chain	2	1.04294641
3utt_D-E-C-A-B_tcr_pmhc	3utp_D-E_tcr.pdb	3utt_D-E-C-A-B_tcr_pmhc.pdb	alpha_chain	3	0.617356479
3utt_D-E-C-A-B_tcr_pmhc	3utp_D-E_tcr.pdb	3utt_D-E-C-A-B_tcr_pmhc.pdb	beta_chain	1	0.18339793
3utt_D-E-C-A-B_tcr_pmhc	3utp_D-E_tcr.pdb	3utt_D-E-C-A-B_tcr_pmhc.pdb	beta_chain	2	0.274284782
3utt_D-E-C-A-B_tcr_pmhc	3utp_D-E_tcr.pdb	3utt_D-E-C-A-B_tcr_pmhc.pdb	beta_chain	3	0.259161435
3utt_D-E-C-A-B_tcr_pmhc	3utp_K-L_tcr.pdb	3utt_D-E-C-A-B_tcr_pmhc.pdb	alpha_chain	1	0.799031348
3utt_D-E-C-A-B_tcr_pmhc	3utp_K-L_tcr.pdb	3utt_D-E-C-A-B_tcr_pmhc.pdb	alpha_chain	2	0.879169017
3utt_D-E-C-A-B_tcr_pmhc	3utp_K-L_tcr.pdb	3utt_D-E-C-A-B_tcr_pmhc.pdb	alpha_chain	3	0.70746431
3utt_D-E-C-A-B_tcr_pmhc	3utp_K-L_tcr.pdb	3utt_D-E-C-A-B_tcr_pmhc.pdb	beta_chain	1	0.257913141
3utt_D-E-C-A-B_tcr_pmhc	3utp_K-L_tcr.pdb	3utt_D-E-C-A-B_tcr_pmhc.pdb	beta_chain	2	0.269077721
3utt_D-E-C-A-B_tcr_pmhc	3utp_K-L_tcr.pdb	3utt_D-E-C-A-B_tcr_pmhc.pdb	beta_chain	3	0.302334529
5c09_D-E-C-A-B_tcr_pmhc	3utp_D-E_tcr.pdb	3utp_K-L_tcr.pdb	alpha_chain	1	0.276540492
5c09_D-E-C-A-B_tcr_pmhc	3utp_D-E_tcr.pdb	3utp_K-L_tcr.pdb	alpha_chain	2	0.346530261
5c09_D-E-C-A-B_tcr_pmhc	3utp_D-E_tcr.pdb	3utp_K-L_tcr.pdb	alpha_chain	3	0.484549635
5c09_D-E-C-A-B_tcr_pmhc	3utp_D-E_tcr.pdb	3utp_K-L_tcr.pdb	beta_chain	1	0.253648322
5c09_D-E-C-A-B_tcr_pmhc	3utp_D-E_tcr.pdb	3utp_K-L_tcr.pdb	beta_chain	2	0.176735007
5c09_D-E-C-A-B_tcr_pmhc	3utp_D-E_tcr.pdb	3utp_K-L_tcr.pdb	beta_chain	3	0.393539592
5c09_D-E-C-A-B_tcr_pmhc	3utp_D-E_tcr.pdb	5c09_D-E-C-A-B_tcr_pmhc.pdb	alpha_chain	1	0.235032498
5c09_D-E-C-A-B_tcr_pmhc	3utp_D-E_tcr.pdb	5c09_D-E-C-A-B_tcr_pmhc.pdb	alpha_chain	2	0.604835077
5c09_D-E-C-A-B_tcr_pmhc	3utp_D-E_tcr.pdb	5c09_D-E-C-A-B_tcr_pmhc.pdb	alpha_chain	3	0.245903704
5c09_D-E-C-A-B_tcr_pmhc	3utp_D-E_tcr.pdb	5c09_D-E-C-A-B_tcr_pmhc.pdb	beta_chain	1	0.210809229
5c09_D-E-C-A-B_tcr_pmhc	3utp_D-E_tcr.pdb	5c09_D-E-C-A-B_tcr_pmhc.pdb	beta_chain	2	0.160270296
5c09_D-E-C-A-B_tcr_pmhc	3utp_D-E_tcr.pdb	5c09_D-E-C-A-B_tcr_pmhc.pdb	beta_chain	3	0.335367871
5c09_D-E-C-A-B_tcr_pmhc	3utp_K-L_tcr.pdb	5c09_D-E-C-A-B_tcr_pmhc.pdb	alpha_chain	1	0.216204934
5c09_D-E-C-A-B_tcr_pmhc	3utp_K-L_tcr.pdb	5c09_D-E-C-A-B_tcr_pmhc.pdb	alpha_chain	2	0.523735622
5c09_D-E-C-A-B_tcr_pmhc	3utp_K-L_tcr.pdb	5c09_D-E-C-A-B_tcr_pmhc.pdb	alpha_chain	3	0.477077488
5c09_D-E-C-A-B_tcr_pmhc	3utp_K-L_tcr.pdb	5c09_D-E-C-A-B_tcr_pmhc.pdb	beta_chain	1	0.246266736
5c09_D-E-C-A-B_tcr_pmhc	3utp_K-L_tcr.pdb	5c09_D-E-C-A-B_tcr_pmhc.pdb	beta_chain	2	0.16011483
5c09_D-E-C-A-B_tcr_pmhc	3utp_K-L_tcr.pdb	5c09_D-E-C-A-B_tcr_pmhc.pdb	beta_chain	3	0.27473364
5c08_D-E-C-A-B_tcr_pmhc	3utp_D-E_tcr.pdb	3utp_K-L_tcr.pdb	alpha_chain	1	0.276608171
5c08_D-E-C-A-B_tcr_pmhc	3utp_D-E_tcr.pdb	3utp_K-L_tcr.pdb	alpha_chain	2	0.346652818
5c08_D-E-C-A-B_tcr_pmhc	3utp_D-E_tcr.pdb	3utp_K-L_tcr.pdb	alpha_chain	3	0.484481171
5c08_D-E-C-A-B_tcr_pmhc	3utp_D-E_tcr.pdb	3utp_K-L_tcr.pdb	beta_chain	1	0.253765851
5c08_D-E-C-A-B_tcr_pmhc	3utp_D-E_tcr.pdb	3utp_K-L_tcr.pdb	beta_chain	2	0.176603367
5c08_D-E-C-A-B_tcr_pmhc	3utp_D-E_tcr.pdb	3utp_K-L_tcr.pdb	beta_chain	3	0.393568596
5c08_D-E-C-A-B_tcr_pmhc	3utp_D-E_tcr.pdb	5c08_D-E-C-A-B_tcr_pmhc.pdb	alpha_chain	1	0.755529007
5c08_D-E-C-A-B_tcr_pmhc	3utp_D-E_tcr.pdb	5c08_D-E-C-A-B_tcr_pmhc.pdb	alpha_chain	2	1.398295986
5c08_D-E-C-A-B_tcr_pmhc	3utp_D-E_tcr.pdb	5c08_D-E-C-A-B_tcr_pmhc.pdb	alpha_chain	3	0.286739596
5c08_D-E-C-A-B_tcr_pmhc	3utp_D-E_tcr.pdb	5c08_D-E-C-A-B_tcr_pmhc.pdb	beta_chain	1	0.213213266
5c08_D-E-C-A-B_tcr_pmhc	3utp_D-E_tcr.pdb	5c08_D-E-C-A-B_tcr_pmhc.pdb	beta_chain	2	0.188647462
5c08_D-E-C-A-B_tcr_pmhc	3utp_D-E_tcr.pdb	5c08_D-E-C-A-B_tcr_pmhc.pdb	beta_chain	3	0.383238955
5c08_D-E-C-A-B_tcr_pmhc	3utp_K-L_tcr.pdb	5c08_D-E-C-A-B_tcr_pmhc.pdb	alpha_chain	1	0.730213986
5c08_D-E-C-A-B_tcr_pmhc	3utp_K-L_tcr.pdb	5c08_D-E-C-A-B_tcr_pmhc.pdb	alpha_chain	2	1.279271264
5c08_D-E-C-A-B_tcr_pmhc	3utp_K-L_tcr.pdb	5c08_D-E-C-A-B_tcr_pmhc.pdb	alpha_chain	3	0.465076343
5c08_D-E-C-A-B_tcr_pmhc	3utp_K-L_tcr.pdb	5c08_D-E-C-A-B_tcr_pmhc.pdb	beta_chain	1	0.179879778
5c08_D-E-C-A-B_tcr_pmhc	3utp_K-L_tcr.pdb	5c08_D-E-C-A-B_tcr_pmhc.pdb	beta_chain	2	0.184870884
5c08_D-E-C-A-B_tcr_pmhc	3utp_K-L_tcr.pdb	5c08_D-E-C-A-B_tcr_pmhc.pdb	beta_chain	3	0.284895323
3qfj_D-E-C-A-B_tcr_pmhc	3qfj_D-E-C-A-B_tcr_pmhc.pdb	3qh3_A-B_tcr.pdb	alpha_chain	1	0.297434076
3qfj_D-E-C-A-B_tcr_pmhc	3qfj_D-E-C-A-B_tcr_pmhc.pdb	3qh3_A-B_tcr.pdb	alpha_chain	2	0.210658747
3qfj_D-E-C-A-B_tcr_pmhc	3qfj_D-E-C-A-B_tcr_pmhc.pdb	3qh3_A-B_tcr.pdb	alpha_chain	3	1.956510742
3qfj_D-E-C-A-B_tcr_pmhc	3qfj_D-E-C-A-B_tcr_pmhc.pdb	3qh3_A-B_tcr.pdb	beta_chain	1	0.197262815
3qfj_D-E-C-A-B_tcr_pmhc	3qfj_D-E-C-A-B_tcr_pmhc.pdb	3qh3_A-B_tcr.pdb	beta_chain	2	0.260125836
3qfj_D-E-C-A-B_tcr_pmhc	3qfj_D-E-C-A-B_tcr_pmhc.pdb	3qh3_A-B_tcr.pdb	beta_chain	3	1.31691472
3qfj_D-E-C-A-B_tcr_pmhc	3qfj_D-E-C-A-B_tcr_pmhc.pdb	7amp_A-B_tcr.pdb	alpha_chain	1	0.425042835
3qfj_D-E-C-A-B_tcr_pmhc	3qfj_D-E-C-A-B_tcr_pmhc.pdb	7amp_A-B_tcr.pdb	alpha_chain	2	0.316150521
3qfj_D-E-C-A-B_tcr_pmhc	3qfj_D-E-C-A-B_tcr_pmhc.pdb	7amp_A-B_tcr.pdb	alpha_chain	3	0.5789281
3qfj_D-E-C-A-B_tcr_pmhc	3qfj_D-E-C-A-B_tcr_pmhc.pdb	7amp_A-B_tcr.pdb	beta_chain	1	0.835141436
3qfj_D-E-C-A-B_tcr_pmhc	3qfj_D-E-C-A-B_tcr_pmhc.pdb	7amp_A-B_tcr.pdb	beta_chain	2	0.310200364
3qfj_D-E-C-A-B_tcr_pmhc	3qfj_D-E-C-A-B_tcr_pmhc.pdb	7amp_A-B_tcr.pdb	beta_chain	3	1.898968035
3qfj_D-E-C-A-B_tcr_pmhc	3qh3_A-B_tcr.pdb	7amp_A-B_tcr.pdb	alpha_chain	1	0.448951891
3qfj_D-E-C-A-B_tcr_pmhc	3qh3_A-B_tcr.pdb	7amp_A-B_tcr.pdb	alpha_chain	2	0.261037903
3qfj_D-E-C-A-B_tcr_pmhc	3qh3_A-B_tcr.pdb	7amp_A-B_tcr.pdb	alpha_chain	3	1.831651983
3qfj_D-E-C-A-B_tcr_pmhc	3qh3_A-B_tcr.pdb	7amp_A-B_tcr.pdb	beta_chain	1	0.847481476
3qfj_D-E-C-A-B_tcr_pmhc	3qh3_A-B_tcr.pdb	7amp_A-B_tcr.pdb	beta_chain	2	0.23971363
3qfj_D-E-C-A-B_tcr_pmhc	3qh3_A-B_tcr.pdb	7amp_A-B_tcr.pdb	beta_chain	3	1.886644293
4jfd_D-E-C-A-B_tcr_pmhc	4jfd_D-E-C-A-B_tcr_pmhc.pdb	4jfh_D-E_tcr.pdb	alpha_chain	1	0.449307963
4jfd_D-E-C-A-B_tcr_pmhc	4jfd_D-E-C-A-B_tcr_pmhc.pdb	4jfh_D-E_tcr.pdb	alpha_chain	2	0.208308319
4jfd_D-E-C-A-B_tcr_pmhc	4jfd_D-E-C-A-B_tcr_pmhc.pdb	4jfh_D-E_tcr.pdb	alpha_chain	3	0.955237663
4jfd_D-E-C-A-B_tcr_pmhc	4jfd_D-E-C-A-B_tcr_pmhc.pdb	4jfh_D-E_tcr.pdb	beta_chain	1	0.160352468
4jfd_D-E-C-A-B_tcr_pmhc	4jfd_D-E-C-A-B_tcr_pmhc.pdb	4jfh_D-E_tcr.pdb	beta_chain	2	0.773659279
4jfd_D-E-C-A-B_tcr_pmhc	4jfd_D-E-C-A-B_tcr_pmhc.pdb	4jfh_D-E_tcr.pdb	beta_chain	3	2.062652619
7n1e_D-E-C-A-B_tcr_pmhc	7n1c_D-E_tcr.pdb	7n1e_D-E-C-A-B_tcr_pmhc.pdb	alpha_chain	1	0.892728983
7n1e_D-E-C-A-B_tcr_pmhc	7n1c_D-E_tcr.pdb	7n1e_D-E-C-A-B_tcr_pmhc.pdb	alpha_chain	2	1.082822704
7n1e_D-E-C-A-B_tcr_pmhc	7n1c_D-E_tcr.pdb	7n1e_D-E-C-A-B_tcr_pmhc.pdb	alpha_chain	3	1.475461742
7n1e_D-E-C-A-B_tcr_pmhc	7n1c_D-E_tcr.pdb	7n1e_D-E-C-A-B_tcr_pmhc.pdb	beta_chain	1	0.113592693
7n1e_D-E-C-A-B_tcr_pmhc	7n1c_D-E_tcr.pdb	7n1e_D-E-C-A-B_tcr_pmhc.pdb	beta_chain	2	0.201656389
7n1e_D-E-C-A-B_tcr_pmhc	7n1c_D-E_tcr.pdb	7n1e_D-E-C-A-B_tcr_pmhc.pdb	beta_chain	3	2.503306502
1ao7_D-E-C-A-B_tcr_pmhc	1ao7_D-E-C-A-B_tcr_pmhc.pdb	3qh3_A-B_tcr.pdb	alpha_chain	1	0.227873134
1ao7_D-E-C-A-B_tcr_pmhc	1ao7_D-E-C-A-B_tcr_pmhc.pdb	3qh3_A-B_tcr.pdb	alpha_chain	2	0.579814899
1ao7_D-E-C-A-B_tcr_pmhc	1ao7_D-E-C-A-B_tcr_pmhc.pdb	3qh3_A-B_tcr.pdb	alpha_chain	3	1.962509056
1ao7_D-E-C-A-B_tcr_pmhc	1ao7_D-E-C-A-B_tcr_pmhc.pdb	3qh3_A-B_tcr.pdb	beta_chain	1	0.374676372
1ao7_D-E-C-A-B_tcr_pmhc	1ao7_D-E-C-A-B_tcr_pmhc.pdb	3qh3_A-B_tcr.pdb	beta_chain	2	0.275684134
1ao7_D-E-C-A-B_tcr_pmhc	1ao7_D-E-C-A-B_tcr_pmhc.pdb	3qh3_A-B_tcr.pdb	beta_chain	3	1.254593868
1ao7_D-E-C-A-B_tcr_pmhc	1ao7_D-E-C-A-B_tcr_pmhc.pdb	7amp_A-B_tcr.pdb	alpha_chain	1	0.394787305
1ao7_D-E-C-A-B_tcr_pmhc	1ao7_D-E-C-A-B_tcr_pmhc.pdb	7amp_A-B_tcr.pdb	alpha_chain	2	0.616757888
1ao7_D-E-C-A-B_tcr_pmhc	1ao7_D-E-C-A-B_tcr_pmhc.pdb	7amp_A-B_tcr.pdb	alpha_chain	3	0.528183552
1ao7_D-E-C-A-B_tcr_pmhc	1ao7_D-E-C-A-B_tcr_pmhc.pdb	7amp_A-B_tcr.pdb	beta_chain	1	0.845944257
1ao7_D-E-C-A-B_tcr_pmhc	1ao7_D-E-C-A-B_tcr_pmhc.pdb	7amp_A-B_tcr.pdb	beta_chain	2	0.287932707
1ao7_D-E-C-A-B_tcr_pmhc	1ao7_D-E-C-A-B_tcr_pmhc.pdb	7amp_A-B_tcr.pdb	beta_chain	3	1.91765151
1ao7_D-E-C-A-B_tcr_pmhc	3qh3_A-B_tcr.pdb	7amp_A-B_tcr.pdb	alpha_chain	1	0.448875352
1ao7_D-E-C-A-B_tcr_pmhc	3qh3_A-B_tcr.pdb	7amp_A-B_tcr.pdb	alpha_chain	2	0.260934894
1ao7_D-E-C-A-B_tcr_pmhc	3qh3_A-B_tcr.pdb	7amp_A-B_tcr.pdb	alpha_chain	3	1.831656678
1ao7_D-E-C-A-B_tcr_pmhc	3qh3_A-B_tcr.pdb	7amp_A-B_tcr.pdb	beta_chain	1	0.847460268
1ao7_D-E-C-A-B_tcr_pmhc	3qh3_A-B_tcr.pdb	7amp_A-B_tcr.pdb	beta_chain	2	0.239573479
1ao7_D-E-C-A-B_tcr_pmhc	3qh3_A-B_tcr.pdb	7amp_A-B_tcr.pdb	beta_chain	3	1.886680368
6tmo_D-E-C-A-B_tcr_pmhc	4jfh_D-E_tcr.pdb	6tmo_D-E-C-A-B_tcr_pmhc.pdb	alpha_chain	1	0.406685789
6tmo_D-E-C-A-B_tcr_pmhc	4jfh_D-E_tcr.pdb	6tmo_D-E-C-A-B_tcr_pmhc.pdb	alpha_chain	2	0.207375527
6tmo_D-E-C-A-B_tcr_pmhc	4jfh_D-E_tcr.pdb	6tmo_D-E-C-A-B_tcr_pmhc.pdb	alpha_chain	3	0.880148937
6tmo_D-E-C-A-B_tcr_pmhc	4jfh_D-E_tcr.pdb	6tmo_D-E-C-A-B_tcr_pmhc.pdb	beta_chain	1	0.188536622
6tmo_D-E-C-A-B_tcr_pmhc	4jfh_D-E_tcr.pdb	6tmo_D-E-C-A-B_tcr_pmhc.pdb	beta_chain	2	0.729341431
6tmo_D-E-C-A-B_tcr_pmhc	4jfh_D-E_tcr.pdb	6tmo_D-E-C-A-B_tcr_pmhc.pdb	beta_chain	3	2.060740858
2bnq_D-E-C-A-B_tcr_pmhc	2bnq_D-E-C-A-B_tcr_pmhc.pdb	2bnu_A-B_tcr.pdb	alpha_chain	1	0.108858065
2bnq_D-E-C-A-B_tcr_pmhc	2bnq_D-E-C-A-B_tcr_pmhc.pdb	2bnu_A-B_tcr.pdb	alpha_chain	2	0.381497959
2bnq_D-E-C-A-B_tcr_pmhc	2bnq_D-E-C-A-B_tcr_pmhc.pdb	2bnu_A-B_tcr.pdb	alpha_chain	3	1.510060862
2bnq_D-E-C-A-B_tcr_pmhc	2bnq_D-E-C-A-B_tcr_pmhc.pdb	2bnu_A-B_tcr.pdb	beta_chain	1	0.058484665
2bnq_D-E-C-A-B_tcr_pmhc	2bnq_D-E-C-A-B_tcr_pmhc.pdb	2bnu_A-B_tcr.pdb	beta_chain	2	0.293710498
2bnq_D-E-C-A-B_tcr_pmhc	2bnq_D-E-C-A-B_tcr_pmhc.pdb	2bnu_A-B_tcr.pdb	beta_chain	3	0.62196096
5c07_D-E-C-A-B_tcr_pmhc	3utp_D-E_tcr.pdb	3utp_K-L_tcr.pdb	alpha_chain	1	0.276726994
5c07_D-E-C-A-B_tcr_pmhc	3utp_D-E_tcr.pdb	3utp_K-L_tcr.pdb	alpha_chain	2	0.346699754
5c07_D-E-C-A-B_tcr_pmhc	3utp_D-E_tcr.pdb	3utp_K-L_tcr.pdb	alpha_chain	3	0.484456535
5c07_D-E-C-A-B_tcr_pmhc	3utp_D-E_tcr.pdb	3utp_K-L_tcr.pdb	beta_chain	1	0.253785438
5c07_D-E-C-A-B_tcr_pmhc	3utp_D-E_tcr.pdb	3utp_K-L_tcr.pdb	beta_chain	2	0.176601092
5c07_D-E-C-A-B_tcr_pmhc	3utp_D-E_tcr.pdb	3utp_K-L_tcr.pdb	beta_chain	3	0.393437244
5c07_D-E-C-A-B_tcr_pmhc	3utp_D-E_tcr.pdb	5c07_D-E-C-A-B_tcr_pmhc.pdb	alpha_chain	1	0.2669767
5c07_D-E-C-A-B_tcr_pmhc	3utp_D-E_tcr.pdb	5c07_D-E-C-A-B_tcr_pmhc.pdb	alpha_chain	2	0.870449524
5c07_D-E-C-A-B_tcr_pmhc	3utp_D-E_tcr.pdb	5c07_D-E-C-A-B_tcr_pmhc.pdb	alpha_chain	3	0.250442197
5c07_D-E-C-A-B_tcr_pmhc	3utp_D-E_tcr.pdb	5c07_D-E-C-A-B_tcr_pmhc.pdb	beta_chain	1	0.233766243
5c07_D-E-C-A-B_tcr_pmhc	3utp_D-E_tcr.pdb	5c07_D-E-C-A-B_tcr_pmhc.pdb	beta_chain	2	0.226390705
5c07_D-E-C-A-B_tcr_pmhc	3utp_D-E_tcr.pdb	5c07_D-E-C-A-B_tcr_pmhc.pdb	beta_chain	3	0.336137408
5c07_D-E-C-A-B_tcr_pmhc	3utp_K-L_tcr.pdb	5c07_D-E-C-A-B_tcr_pmhc.pdb	alpha_chain	1	0.202445893
5c07_D-E-C-A-B_tcr_pmhc	3utp_K-L_tcr.pdb	5c07_D-E-C-A-B_tcr_pmhc.pdb	alpha_chain	2	0.746416462
5c07_D-E-C-A-B_tcr_pmhc	3utp_K-L_tcr.pdb	5c07_D-E-C-A-B_tcr_pmhc.pdb	alpha_chain	3	0.444278986
5c07_D-E-C-A-B_tcr_pmhc	3utp_K-L_tcr.pdb	5c07_D-E-C-A-B_tcr_pmhc.pdb	beta_chain	1	0.232105585
5c07_D-E-C-A-B_tcr_pmhc	3utp_K-L_tcr.pdb	5c07_D-E-C-A-B_tcr_pmhc.pdb	beta_chain	2	0.167156611
5c07_D-E-C-A-B_tcr_pmhc	3utp_K-L_tcr.pdb	5c07_D-E-C-A-B_tcr_pmhc.pdb	beta_chain	3	0.301319626
3qdj_D-E-C-A-B_tcr_pmhc	3qdj_D-E-C-A-B_tcr_pmhc.pdb	3qeu_A-B_tcr.pdb	alpha_chain	1	1.288887503
3qdj_D-E-C-A-B_tcr_pmhc	3qdj_D-E-C-A-B_tcr_pmhc.pdb	3qeu_A-B_tcr.pdb	alpha_chain	2	0.219522646
3qdj_D-E-C-A-B_tcr_pmhc	3qdj_D-E-C-A-B_tcr_pmhc.pdb	3qeu_A-B_tcr.pdb	alpha_chain	3	0.961052688
3qdj_D-E-C-A-B_tcr_pmhc	3qdj_D-E-C-A-B_tcr_pmhc.pdb	3qeu_A-B_tcr.pdb	beta_chain	1	0.115923292
3qdj_D-E-C-A-B_tcr_pmhc	3qdj_D-E-C-A-B_tcr_pmhc.pdb	3qeu_A-B_tcr.pdb	beta_chain	2	0.267686784
3qdj_D-E-C-A-B_tcr_pmhc	3qdj_D-E-C-A-B_tcr_pmhc.pdb	3qeu_A-B_tcr.pdb	beta_chain	3	0.249853712
3qdj_D-E-C-A-B_tcr_pmhc	3qdj_D-E-C-A-B_tcr_pmhc.pdb	3qeu_D-E_tcr.pdb	alpha_chain	1	1.396049334
3qdj_D-E-C-A-B_tcr_pmhc	3qdj_D-E-C-A-B_tcr_pmhc.pdb	3qeu_D-E_tcr.pdb	alpha_chain	2	0.219774714
3qdj_D-E-C-A-B_tcr_pmhc	3qdj_D-E-C-A-B_tcr_pmhc.pdb	3qeu_D-E_tcr.pdb	alpha_chain	3	1.474665357
3qdj_D-E-C-A-B_tcr_pmhc	3qdj_D-E-C-A-B_tcr_pmhc.pdb	3qeu_D-E_tcr.pdb	beta_chain	1	0.171161793
3qdj_D-E-C-A-B_tcr_pmhc	3qdj_D-E-C-A-B_tcr_pmhc.pdb	3qeu_D-E_tcr.pdb	beta_chain	2	0.253362831
3qdj_D-E-C-A-B_tcr_pmhc	3qdj_D-E-C-A-B_tcr_pmhc.pdb	3qeu_D-E_tcr.pdb	beta_chain	3	0.168195079
3qdj_D-E-C-A-B_tcr_pmhc	3qeu_A-B_tcr.pdb	3qeu_D-E_tcr.pdb	alpha_chain	1	0.936164737
3qdj_D-E-C-A-B_tcr_pmhc	3qeu_A-B_tcr.pdb	3qeu_D-E_tcr.pdb	alpha_chain	2	0.119916727
3qdj_D-E-C-A-B_tcr_pmhc	3qeu_A-B_tcr.pdb	3qeu_D-E_tcr.pdb	alpha_chain	3	1.055018919
3qdj_D-E-C-A-B_tcr_pmhc	3qeu_A-B_tcr.pdb	3qeu_D-E_tcr.pdb	beta_chain	1	0.124975577
3qdj_D-E-C-A-B_tcr_pmhc	3qeu_A-B_tcr.pdb	3qeu_D-E_tcr.pdb	beta_chain	2	0.290666318
3qdj_D-E-C-A-B_tcr_pmhc	3qeu_A-B_tcr.pdb	3qeu_D-E_tcr.pdb	beta_chain	3	0.164710676
4jff_D-E-C-A-B_tcr_pmhc	4jff_D-E-C-A-B_tcr_pmhc.pdb	4jfh_D-E_tcr.pdb	alpha_chain	1	0.397101719
4jff_D-E-C-A-B_tcr_pmhc	4jff_D-E-C-A-B_tcr_pmhc.pdb	4jfh_D-E_tcr.pdb	alpha_chain	2	0.213366679
4jff_D-E-C-A-B_tcr_pmhc	4jff_D-E-C-A-B_tcr_pmhc.pdb	4jfh_D-E_tcr.pdb	alpha_chain	3	0.878608034
4jff_D-E-C-A-B_tcr_pmhc	4jff_D-E-C-A-B_tcr_pmhc.pdb	4jfh_D-E_tcr.pdb	beta_chain	1	0.136947509
4jff_D-E-C-A-B_tcr_pmhc	4jff_D-E-C-A-B_tcr_pmhc.pdb	4jfh_D-E_tcr.pdb	beta_chain	2	0.739704536
4jff_D-E-C-A-B_tcr_pmhc	4jff_D-E-C-A-B_tcr_pmhc.pdb	4jfh_D-E_tcr.pdb	beta_chain	3	2.069284237
5nme_D-E-C-A-B_tcr_pmhc	5nmd_A-B_tcr.pdb	5nmd_C-D_tcr.pdb	alpha_chain	1	0.072021349
5nme_D-E-C-A-B_tcr_pmhc	5nmd_A-B_tcr.pdb	5nmd_C-D_tcr.pdb	alpha_chain	2	0.065350326
5nme_D-E-C-A-B_tcr_pmhc	5nmd_A-B_tcr.pdb	5nmd_C-D_tcr.pdb	alpha_chain	3	1.638350839
5nme_D-E-C-A-B_tcr_pmhc	5nmd_A-B_tcr.pdb	5nmd_C-D_tcr.pdb	beta_chain	1	0.070885083
5nme_D-E-C-A-B_tcr_pmhc	5nmd_A-B_tcr.pdb	5nmd_C-D_tcr.pdb	beta_chain	2	0.101575731
5nme_D-E-C-A-B_tcr_pmhc	5nmd_A-B_tcr.pdb	5nmd_C-D_tcr.pdb	beta_chain	3	1.048303105
5nme_D-E-C-A-B_tcr_pmhc	5nmd_A-B_tcr.pdb	5nme_D-E-C-A-B_tcr_pmhc.pdb	alpha_chain	1	0.312178508
5nme_D-E-C-A-B_tcr_pmhc	5nmd_A-B_tcr.pdb	5nme_D-E-C-A-B_tcr_pmhc.pdb	alpha_chain	2	0.283842957
5nme_D-E-C-A-B_tcr_pmhc	5nmd_A-B_tcr.pdb	5nme_D-E-C-A-B_tcr_pmhc.pdb	alpha_chain	3	1.670504418
5nme_D-E-C-A-B_tcr_pmhc	5nmd_A-B_tcr.pdb	5nme_D-E-C-A-B_tcr_pmhc.pdb	beta_chain	1	0.161892993
5nme_D-E-C-A-B_tcr_pmhc	5nmd_A-B_tcr.pdb	5nme_D-E-C-A-B_tcr_pmhc.pdb	beta_chain	2	0.293308659
5nme_D-E-C-A-B_tcr_pmhc	5nmd_A-B_tcr.pdb	5nme_D-E-C-A-B_tcr_pmhc.pdb	beta_chain	3	1.040351102
5nme_D-E-C-A-B_tcr_pmhc	5nmd_C-D_tcr.pdb	5nme_D-E-C-A-B_tcr_pmhc.pdb	alpha_chain	1	0.269301878
5nme_D-E-C-A-B_tcr_pmhc	5nmd_C-D_tcr.pdb	5nme_D-E-C-A-B_tcr_pmhc.pdb	alpha_chain	2	0.263290935
5nme_D-E-C-A-B_tcr_pmhc	5nmd_C-D_tcr.pdb	5nme_D-E-C-A-B_tcr_pmhc.pdb	alpha_chain	3	0.475082464
5nme_D-E-C-A-B_tcr_pmhc	5nmd_C-D_tcr.pdb	5nme_D-E-C-A-B_tcr_pmhc.pdb	beta_chain	1	0.195366142
5nme_D-E-C-A-B_tcr_pmhc	5nmd_C-D_tcr.pdb	5nme_D-E-C-A-B_tcr_pmhc.pdb	beta_chain	2	0.237633751
5nme_D-E-C-A-B_tcr_pmhc	5nmd_C-D_tcr.pdb	5nme_D-E-C-A-B_tcr_pmhc.pdb	beta_chain	3	0.471355169
5hhm_D-E-C-A-B_tcr_pmhc	2vlm_D-E_tcr.pdb	5hhm_D-E-C-A-B_tcr_pmhc.pdb	alpha_chain	1	1.769271987
5hhm_D-E-C-A-B_tcr_pmhc	2vlm_D-E_tcr.pdb	5hhm_D-E-C-A-B_tcr_pmhc.pdb	alpha_chain	2	0.912298864
5hhm_D-E-C-A-B_tcr_pmhc	2vlm_D-E_tcr.pdb	5hhm_D-E-C-A-B_tcr_pmhc.pdb	beta_chain	1	0.167842428
5hhm_D-E-C-A-B_tcr_pmhc	2vlm_D-E_tcr.pdb	5hhm_D-E-C-A-B_tcr_pmhc.pdb	beta_chain	2	0.335593557
5hhm_D-E-C-A-B_tcr_pmhc	2vlm_D-E_tcr.pdb	5hhm_D-E-C-A-B_tcr_pmhc.pdb	beta_chain	3	1.784190472
3kpr_D-E-C-A-B_tcr_pmhc	1kgc_D-E_tcr.pdb	3kpr_D-E-C-A-B_tcr_pmhc.pdb	alpha_chain	1	0.464085538
3kpr_D-E-C-A-B_tcr_pmhc	1kgc_D-E_tcr.pdb	3kpr_D-E-C-A-B_tcr_pmhc.pdb	alpha_chain	2	1.363553851
3kpr_D-E-C-A-B_tcr_pmhc	1kgc_D-E_tcr.pdb	3kpr_D-E-C-A-B_tcr_pmhc.pdb	alpha_chain	3	2.424178521
3kpr_D-E-C-A-B_tcr_pmhc	1kgc_D-E_tcr.pdb	3kpr_D-E-C-A-B_tcr_pmhc.pdb	beta_chain	1	0.18063944
3kpr_D-E-C-A-B_tcr_pmhc	1kgc_D-E_tcr.pdb	3kpr_D-E-C-A-B_tcr_pmhc.pdb	beta_chain	2	0.165918981
3kpr_D-E-C-A-B_tcr_pmhc	1kgc_D-E_tcr.pdb	3kpr_D-E-C-A-B_tcr_pmhc.pdb	beta_chain	3	0.970223631
1oga_D-E-C-A-B_tcr_pmhc	1oga_D-E-C-A-B_tcr_pmhc.pdb	2vlm_D-E_tcr.pdb	alpha_chain	1	0.335264241
1oga_D-E-C-A-B_tcr_pmhc	1oga_D-E-C-A-B_tcr_pmhc.pdb	2vlm_D-E_tcr.pdb	alpha_chain	2	0.241388479
1oga_D-E-C-A-B_tcr_pmhc	1oga_D-E-C-A-B_tcr_pmhc.pdb	2vlm_D-E_tcr.pdb	alpha_chain	3	1.445085315
1oga_D-E-C-A-B_tcr_pmhc	1oga_D-E-C-A-B_tcr_pmhc.pdb	2vlm_D-E_tcr.pdb	beta_chain	1	0.138202518
1oga_D-E-C-A-B_tcr_pmhc	1oga_D-E-C-A-B_tcr_pmhc.pdb	2vlm_D-E_tcr.pdb	beta_chain	2	0.337490618
1oga_D-E-C-A-B_tcr_pmhc	1oga_D-E-C-A-B_tcr_pmhc.pdb	2vlm_D-E_tcr.pdb	beta_chain	3	1.774626706
7rtr_D-E-C-A-B_tcr_pmhc	7n1d_A-B_tcr.pdb	7rtr_D-E-C-A-B_tcr_pmhc.pdb	alpha_chain	1	0.420015028
7rtr_D-E-C-A-B_tcr_pmhc	7n1d_A-B_tcr.pdb	7rtr_D-E-C-A-B_tcr_pmhc.pdb	alpha_chain	2	0.206414025
7rtr_D-E-C-A-B_tcr_pmhc	7n1d_A-B_tcr.pdb	7rtr_D-E-C-A-B_tcr_pmhc.pdb	alpha_chain	3	0.459090146
7rtr_D-E-C-A-B_tcr_pmhc	7n1d_A-B_tcr.pdb	7rtr_D-E-C-A-B_tcr_pmhc.pdb	beta_chain	1	0.255667531
7rtr_D-E-C-A-B_tcr_pmhc	7n1d_A-B_tcr.pdb	7rtr_D-E-C-A-B_tcr_pmhc.pdb	beta_chain	2	0.175123374
7rtr_D-E-C-A-B_tcr_pmhc	7n1d_A-B_tcr.pdb	7rtr_D-E-C-A-B_tcr_pmhc.pdb	beta_chain	3	0.2238014
